# Supplementary material for: Methyl (E)-2-({2-[(E)-(hy­droxy­imino)­meth­yl]phen­oxy}meth­yl)-3-phenyl­acrylate
Source: Acta Crystallogr Sect E Struct Rep Online. 2012 Feb 4;68(Pt 3):o608. doi: 10.1107/S1600536812002711 (PMC3295410; doi:10.1107/S1600536812002711)
Supplement: Supplementary file 2 [file e-68-0o608-Isup2.hkl]

#
# h,k,l, Fc-squared, Fo-squared, sigma(Fo-squared) and status flag
#
data_I
_shelx_title ' OJS1E in P2(1)/n'
_shelx_refln_list_code          4
_shelx_F_calc_maximum      208.76
_exptl_crystal_F_000       656.00
_reflns_d_resolution_high  0.7739
 
loop_
 _symmetry_equiv_pos_as_xyz
 'x, y, z'
 '-x+1/2, y+1/2, -z+1/2'
 '-x, -y, -z'
 'x-1/2, -y-1/2, z-1/2'
 
_cell_length_a     9.6463
_cell_length_b     7.7062
_cell_length_c    22.4675
_cell_angle_alpha  90.000
_cell_angle_beta  100.337
_cell_angle_gamma  90.000
 
_shelx_F_squared_multiplier     1.000
 
loop_
 _refln_index_h
 _refln_index_k
 _refln_index_l
 _refln_F_squared_calc
 _refln_F_squared_meas
 _refln_F_squared_sigma
 _refln_observed_status
   2   0   0     3706.77     3647.90     35.58 o
   4   0   0      167.12      187.12      3.30 o
   6   0   0       25.97       24.41      1.65 o
   8   0   0      223.35      238.82      5.29 o
  10   0   0       26.64       23.02      2.72 o
  12   0   0       10.08        8.51      2.61 o
   1   1   0     2233.80     2154.62     12.36 o
   2   1   0      875.52      879.49      6.70 o
   3   1   0        3.88        1.58      0.47 o
   4   1   0        0.78        0.25      0.53 o
   5   1   0       57.58       52.21      1.37 o
   6   1   0      437.88      453.54      5.17 o
   7   1   0      448.27      455.99      5.18 o
   8   1   0       56.64       58.99      2.05 o
   9   1   0        4.38        6.92      1.39 o
  10   1   0        2.14       -1.25      1.25 o
  11   1   0        5.76        7.47      1.70 o
  12   1   0       13.96       18.00      2.68 o
   0   2   0     1197.46     1127.71     11.12 o
   1   2   0     1015.07     1000.66      7.06 o
   2   2   0       36.26       23.52      0.94 o
   3   2   0     2235.84     2210.33     17.38 o
   4   2   0      127.49      135.92      2.18 o
   5   2   0        9.34       13.57      0.88 o
   6   2   0      775.05      786.99      7.32 o
   7   2   0      573.56      577.54      6.12 o
   8   2   0       70.35       61.84      2.21 o
   9   2   0       53.40       52.42      2.33 o
  10   2   0       12.24       14.15      1.90 o
  11   2   0        6.99        9.25      1.93 o
  12   2   0       12.09       15.28      3.81 o
   1   3   0       86.00       89.12      1.30 o
   2   3   0        1.63        4.85      0.55 o
   3   3   0      208.47      209.69      2.49 o
   4   3   0      405.22      408.11      4.50 o
   5   3   0       14.30        8.57      0.86 o
   6   3   0       43.56       55.68      1.77 o
   7   3   0      130.16      141.47      3.74 o
   8   3   0      258.42      275.48      5.17 o
   9   3   0        5.11        2.55      1.53 o
  10   3   0        7.73        4.20      1.67 o
  11   3   0        5.22        3.73      2.05 o
   0   4   0     1901.79     1999.49     19.64 o
   1   4   0       59.93       53.08      1.33 o
   2   4   0       22.92       22.68      0.99 o
   3   4   0       57.35       67.17      1.45 o
   4   4   0      166.55      172.12      3.07 o
   5   4   0       85.08       86.98      2.39 o
   6   4   0       71.44       77.16      2.58 o
   7   4   0       18.60       22.87      2.53 o
   8   4   0       87.08       90.93      3.21 o
   9   4   0       10.32        8.75      1.78 o
  10   4   0        3.39        4.92      2.01 o
  11   4   0        1.23       -0.10      2.00 o
   1   5   0      138.34      140.77      2.06 o
   2   5   0        0.04        0.27      0.80 o
   3   5   0       40.09       42.31      1.25 o
   4   5   0        0.02       -0.96      0.96 o
   5   5   0        1.20       -0.19      1.10 o
   6   5   0        8.28        6.63      1.51 o
   7   5   0       21.56       15.23      1.81 o
   8   5   0        4.49        6.22      1.66 o
   9   5   0        1.09        1.08      1.86 o
  10   5   0        0.55        2.11      2.02 o
   0   6   0       32.77       42.02      2.04 o
   1   6   0       17.49       18.21      1.11 o
   2   6   0        1.40        1.61      0.79 o
   3   6   0       25.90       25.67      1.44 o
   4   6   0        4.12        4.19      1.56 o
   5   6   0        0.25       -0.15      1.26 o
   6   6   0      208.68      193.11      4.34 o
   7   6   0       54.84       62.52      3.20 o
   8   6   0       21.55       23.80      2.70 o
   9   6   0        4.96        5.33      2.11 o
   1   7   0      316.13      296.35      4.16 o
   2   7   0       28.09       32.69      2.42 o
   3   7   0       47.39       43.94      2.03 o
   4   7   0        9.70        7.47      2.29 o
   5   7   0       17.60       14.56      2.06 o
   6   7   0       18.43       14.73      2.16 o
   7   7   0        0.04       -1.34      1.68 o
   8   7   0        5.69       -0.55      2.09 o
   0   8   0       90.67      105.75      5.53 o
   1   8   0       54.56       48.18      2.83 o
   2   8   0        1.32        1.25      1.67 o
   3   8   0        2.26        4.74      2.01 o
   4   8   0        0.01       -0.23      1.63 o
   5   8   0       10.12        5.03      2.02 o
   6   8   0        5.07        5.19      2.04 o
   7   8   0        2.31       -0.21      2.24 o
   1   9   0       12.35        7.50      2.99 o
   2   9   0        1.04       -1.35      2.50 o
   3   9   0        0.15        2.38      2.69 o
   4   9   0        1.08        2.38      2.85 o
   5   9   0        1.38        3.45      4.51 o
 -11   0   1       14.60       12.82      2.62 o
  -9   0   1      111.98      119.48      4.57 o
  -7   0   1     1202.08     1172.96     14.60 o
  -5   0   1      312.00      350.92      5.36 o
  -3   0   1     7825.07     7753.78     74.79 o
  -1   0   1    10088.71     6410.49    128.72 o
   1   0   1      721.09      674.98     13.92 o
   3   0   1      847.89      794.83      9.15 o
   5   0   1      363.65      364.01      5.54 o
   7   0   1      802.96      763.23     10.52 o
   9   0   1       88.67       80.18      3.93 o
  11   0   1       98.08      106.12      4.91 o
 -12   1   1       13.87       18.42      2.40 o
 -11   1   1        3.01        7.20      1.84 o
 -10   1   1       16.54       15.05      1.76 o
  -9   1   1       17.36       16.10      1.58 o
  -8   1   1       27.36       23.78      1.51 o
  -7   1   1      184.16      181.28      3.02 o
  -6   1   1       50.65       55.34      1.58 o
  -5   1   1       18.52       20.55      1.03 o
  -4   1   1        0.01        2.97      0.59 o
  -3   1   1      748.71      775.78      6.52 o
  -2   1   1     4130.37     4093.28     30.15 o
  -1   1   1      953.74      892.75      5.70 o
   0   1   1     1342.39     1314.71      9.09 o
   1   1   1      507.97      505.40      3.39 o
   2   1   1     1054.88     1011.35      6.67 o
   3   1   1        6.20        7.99      0.53 o
   4   1   1      378.50      354.39      3.61 o
   5   1   1        5.60        3.09      0.66 o
   6   1   1      114.95      132.95      2.36 o
   7   1   1      416.47      416.54      4.88 o
   8   1   1      562.12      546.48      6.57 o
   9   1   1       31.45       37.41      1.95 o
  10   1   1        2.73       -0.05      1.33 o
  11   1   1        5.63        7.55      1.70 o
  12   1   1       13.96       17.32      2.30 o
 -12   2   1        0.56        0.85      2.08 o
 -11   2   1        5.02        7.31      1.88 o
 -10   2   1       36.08       40.39      2.52 o
  -9   2   1       35.62       35.36      2.48 o
  -8   2   1        3.44        1.44      1.21 o
  -7   2   1       78.90       93.83      2.43 o
  -6   2   1       10.69       11.16      1.18 o
  -5   2   1      209.73      240.97      3.55 o
  -4   2   1      220.27      235.28      3.28 o
  -3   2   1      323.56      304.00      3.30 o
  -2   2   1        8.08       10.93      0.68 o
  -1   2   1        4.99        5.31      0.49 o
   0   2   1    43582.64    53408.95    501.47 o
   1   2   1     3310.76     3306.57     20.54 o
   2   2   1     1514.01     1476.15      9.96 o
   3   2   1        1.24        0.82      0.48 o
   4   2   1       13.04       11.55      0.74 o
   5   2   1      365.77      381.94      4.09 o
   6   2   1      229.17      228.83      3.17 o
   7   2   1       77.79       82.76      2.18 o
   8   2   1      799.11      784.19      8.33 o
   9   2   1       15.04       14.78      1.67 o
  10   2   1        1.21        0.49      1.34 o
  11   2   1        3.71       11.08      2.30 o
 -11   3   1        7.33        5.85      2.15 o
 -10   3   1        3.36       -0.30      1.49 o
  -9   3   1        0.10        1.68      1.47 o
  -8   3   1        5.98        2.59      1.31 o
  -7   3   1       20.01       23.14      2.19 o
  -6   3   1       62.08       54.35      2.38 o
  -5   3   1      111.57      110.90      2.17 o
  -4   3   1       65.57       64.02      1.54 o
  -3   3   1      224.61      219.88      2.59 o
  -2   3   1      279.02      283.86      2.65 o
  -1   3   1        8.22        8.40      0.58 o
   0   3   1        4.11        6.19      0.67 o
   1   3   1      882.15      841.93      6.68 o
   2   3   1      164.35      181.86      1.97 o
   3   3   1      111.82       95.90      1.71 o
   4   3   1      373.13      381.13      4.72 o
   5   3   1      439.32      442.05      4.56 o
   6   3   1       74.10       62.50      1.85 o
   7   3   1        0.04        0.55      1.13 o
   8   3   1       47.23       54.54      2.82 o
   9   3   1       10.55       12.30      1.82 o
  10   3   1        0.15       -0.46      1.70 o
  11   3   1        0.00       -2.88      2.88 o
 -11   4   1        6.65        7.57      2.32 o
 -10   4   1        6.29        6.19      2.12 o
  -9   4   1       30.87       25.82      2.17 o
  -8   4   1       14.54       17.98      1.90 o
  -7   4   1      165.42      163.00      2.82 o
  -6   4   1      261.84      255.55      3.90 o
  -5   4   1        0.00        0.06      0.80 o
  -4   4   1      135.18      154.53      2.56 o
  -3   4   1      188.78      187.18      2.50 o
  -2   4   1      217.32      211.63      2.52 o
  -1   4   1        0.29        0.26      0.62 o
   0   4   1       68.57       71.09      1.61 o
   1   4   1      582.25      573.95      4.95 o
   2   4   1     1775.94     1877.29     13.80 o
   3   4   1        7.74        7.93      0.74 o
   4   4   1        5.64        4.63      1.01 o
   5   4   1       36.86       29.49      1.68 o
   6   4   1      100.78       95.60      2.79 o
   7   4   1      228.90      237.67      4.64 o
   8   4   1        5.67        8.71      1.65 o
   9   4   1       10.43        7.54      2.00 o
  10   4   1        3.51        3.16      1.94 o
  11   4   1        4.02        8.04      2.51 o
 -10   5   1        6.55        8.86      2.30 o
  -9   5   1        0.20       -0.05      1.74 o
  -8   5   1       36.76       39.58      2.43 o
  -7   5   1        0.27        0.88      1.40 o
  -6   5   1      165.82      155.41      3.68 o
  -5   5   1      122.39      103.55      2.89 o
  -4   5   1      148.97      142.37      2.63 o
  -3   5   1        7.24        7.66      0.87 o
  -2   5   1       48.06       53.46      1.71 o
  -1   5   1      287.45      263.21      2.99 o
   0   5   1        1.58        2.82      0.71 o
   1   5   1        4.81        5.93      0.75 o
   2   5   1       56.90       60.77      1.39 o
   3   5   1       67.79       61.32      1.60 o
   4   5   1        0.04       -0.54      0.98 o
   5   5   1        2.21        1.55      1.14 o
   6   5   1       12.61        8.01      1.51 o
   7   5   1       30.31       26.83      2.09 o
   8   5   1      176.96      179.16      5.03 o
   9   5   1        1.16        0.30      1.87 o
  10   5   1        0.00       -1.95      1.95 o
  -9   6   1        1.48        0.71      1.96 o
  -8   6   1       41.52       44.35      3.07 o
  -7   6   1       22.85       21.67      2.01 o
  -6   6   1       40.67       35.87      2.17 o
  -5   6   1        1.32        1.23      1.30 o
  -4   6   1       76.04       64.95      2.44 o
  -3   6   1        0.06        0.65      0.84 o
  -2   6   1       55.88       50.81      1.57 o
  -1   6   1        1.14        1.56      0.78 o
   0   6   1       13.07       11.47      0.96 o
   1   6   1      521.89      507.55      4.94 o
   2   6   1       66.98       67.22      1.41 o
   3   6   1       14.17       15.57      1.24 o
   4   6   1        3.89        5.05      1.36 o
   5   6   1      105.33       93.23      3.01 o
   6   6   1       14.65       17.88      2.10 o
   7   6   1        5.24        3.68      2.82 o
   8   6   1        9.99       13.78      2.30 o
   9   6   1       25.96       29.52      2.86 o
  -8   7   1        1.26        3.27      2.06 o
  -7   7   1       12.83       16.17      2.31 o
  -6   7   1        1.09        0.32      1.66 o
  -5   7   1        0.63       -0.76      1.34 o
  -4   7   1       72.69       63.76      3.06 o
  -3   7   1        5.47        4.24      1.36 o
  -2   7   1        4.91        3.49      1.16 o
  -1   7   1       21.14       23.35      1.68 o
   0   7   1      715.15      746.94      7.14 o
   1   7   1       35.44       38.04      1.99 o
   2   7   1       84.20       84.94      3.09 o
   3   7   1        0.50        0.20      1.19 o
   4   7   1        8.99       10.59      1.81 o
   5   7   1        0.01       -1.39      1.39 o
   6   7   1        0.06       -1.01      1.66 o
   7   7   1        0.86       -0.61      1.77 o
   8   7   1        7.28        7.74      2.25 o
  -7   8   1        1.01        0.90      2.29 o
  -6   8   1       47.65       45.09      3.48 o
  -5   8   1        0.75       -1.62      1.82 o
  -4   8   1        1.10        1.64      2.87 o
  -3   8   1        6.30        5.07      2.07 o
  -2   8   1       14.99       15.22      1.85 o
  -1   8   1        6.80        5.63      2.13 o
   0   8   1        3.64        3.92      2.94 o
   1   8   1       46.21       41.81      3.14 o
   2   8   1        0.12       -1.44      1.55 o
   3   8   1       14.85       15.99      1.88 o
   4   8   1        3.11        0.49      1.66 o
   5   8   1        0.00        0.44      1.72 o
   6   8   1       12.28       10.40      2.25 o
   7   8   1        1.46        0.56      2.26 o
  -5   9   1        2.19       -2.70      2.75 o
  -4   9   1        9.05       13.33      4.05 o
  -3   9   1        5.61        2.67      5.06 o
  -2   9   1       18.71       20.29      3.54 o
  -1   9   1        0.05        3.59      3.58 o
   0   9   1        1.98        0.88      2.80 o
   1   9   1        4.23        4.84      2.85 o
   2   9   1        0.42        3.93      3.31 o
   3   9   1        7.48        9.53      3.54 o
   4   9   1        2.63        0.88      2.76 o
   5   9   1        3.96        7.02      3.91 o
 -12   0   2        1.10       -0.90      3.15 o
 -10   0   2      188.35      209.67      6.17 o
  -8   0   2       10.06        6.47      1.61 o
  -6   0   2       93.46       96.30      3.11 o
  -4   0   2     1420.75     1362.87     16.85 o
  -2   0   2      347.15      374.31      4.39 o
   2   0   2       40.04       34.83      0.85 o
   4   0   2        3.44        1.45      0.82 o
   6   0   2      160.23      176.56      3.88 o
   8   0   2      992.36      965.75     13.10 o
  10   0   2       12.87       10.39      2.26 o
  12   0   2        4.55        9.20      3.45 o
 -12   1   2       36.03       51.92      3.13 o
 -11   1   2        1.19       -0.16      1.57 o
 -10   1   2       69.73       74.78      3.04 o
  -9   1   2       30.31       28.35      1.80 o
  -8   1   2       34.36       38.89      1.71 o
  -7   1   2       47.67       45.11      1.64 o
  -6   1   2       26.84       27.41      1.26 o
  -5   1   2      179.87      195.93      3.21 o
  -4   1   2      137.09      142.46      2.23 o
  -3   1   2      163.30      181.48      2.19 o
  -2   1   2      833.31      830.54      7.22 o
  -1   1   2      280.89      255.68      2.08 o
   0   1   2       57.26       49.72      0.75 o
   1   1   2      808.07      810.22      5.38 o
   2   1   2       64.99       55.08      0.75 o
   3   1   2     1280.92     1237.11      8.68 o
   4   1   2     1087.78     1073.92      8.74 o
   5   1   2      148.28      132.82      2.14 o
   6   1   2       44.58       41.77      1.43 o
   7   1   2       35.01       38.65      1.64 o
   8   1   2      134.94      144.01      3.02 o
   9   1   2      138.24      143.68      3.29 o
  10   1   2        6.77        6.38      1.53 o
  11   1   2        9.33       17.84      2.20 o
  12   1   2        6.48        3.62      3.03 o
 -12   2   2        0.38        1.91      1.85 o
 -11   2   2       17.90       20.88      2.24 o
 -10   2   2       36.39       34.30      2.38 o
  -9   2   2        0.12        0.04      1.27 o
  -8   2   2       53.58       54.50      2.18 o
  -7   2   2      385.63      373.82      5.31 o
  -6   2   2       17.09       18.46      1.32 o
  -5   2   2      113.31      112.72      2.34 o
  -4   2   2     1404.06     1446.84     13.14 o
  -3   2   2     1080.92     1037.55      8.31 o
  -2   2   2       34.91       34.64      0.91 o
  -1   2   2        0.45       -0.39      0.39 o
   0   2   2      223.97      243.24      2.42 o
   1   2   2     4895.11     4860.19     30.02 o
   2   2   2      616.81      576.25      4.14 o
   3   2   2        1.20        1.19      0.47 o
   4   2   2      136.78      122.50      1.82 o
   5   2   2      170.85      187.82      2.61 o
   6   2   2        2.17        0.73      0.91 o
   7   2   2      674.12      643.80      6.60 o
   8   2   2      300.89      305.84      4.58 o
   9   2   2       45.02       42.68      2.19 o
  10   2   2        0.16       -1.26      1.26 o
  11   2   2       22.73       31.47      2.57 o
 -11   3   2        4.14        2.58      1.76 o
 -10   3   2        0.43       -0.37      1.44 o
  -9   3   2       44.71       43.99      2.44 o
  -8   3   2      125.94      125.99      3.09 o
  -7   3   2        4.25        3.52      1.27 o
  -6   3   2       55.35       55.89      2.02 o
  -5   3   2      709.34      702.44      7.07 o
  -4   3   2      106.51      120.37      2.13 o
  -3   3   2       17.51       21.94      0.96 o
  -2   3   2        2.53        5.62      0.55 o
  -1   3   2     1253.17     1235.91      9.13 o
   0   3   2     1339.76     1388.96     10.17 o
   1   3   2      424.64      451.10      4.23 o
   2   3   2     3431.85     3688.08     26.91 o
   3   3   2      430.72      428.45      4.01 o
   4   3   2      253.70      257.64      3.47 o
   5   3   2       78.45       83.24      1.96 o
   6   3   2      103.93      100.05      2.06 o
   7   3   2      145.98      133.88      2.67 o
   8   3   2      155.65      143.92      3.79 o
   9   3   2        0.60       -1.00      1.42 o
  10   3   2       18.69       16.97      2.36 o
  11   3   2        2.66       -0.04      1.97 o
 -11   4   2       22.51       25.91      2.87 o
 -10   4   2       19.23       17.76      2.16 o
  -9   4   2        7.41        1.71      1.51 o
  -8   4   2        5.81        3.97      1.47 o
  -7   4   2       62.59       61.32      2.06 o
  -6   4   2        8.62        8.03      1.16 o
  -5   4   2       59.43       63.56      1.82 o
  -4   4   2       88.06       89.43      1.99 o
  -3   4   2       50.17       56.19      1.57 o
  -2   4   2        0.93        0.31      0.53 o
  -1   4   2       16.07        8.03      0.75 o
   0   4   2     1557.44     1516.93     11.27 o
   1   4   2     5523.75     5605.67     41.33 o
   2   4   2      371.12      388.34      3.71 o
   3   4   2      234.52      231.64      3.04 o
   4   4   2      280.18      289.16      3.98 o
   5   4   2       16.90       14.92      1.37 o
   6   4   2       11.71       13.79      1.62 o
   7   4   2        4.73        4.61      1.44 o
   8   4   2       26.03       24.63      2.03 o
   9   4   2       31.35       32.59      2.72 o
  10   4   2        9.19        9.92      2.30 o
  11   4   2        1.95        0.72      5.35 o
 -10   5   2       11.70       13.35      2.42 o
  -9   5   2        2.03        2.21      1.63 o
  -8   5   2        1.90        2.29      1.51 o
  -7   5   2       86.72       92.02      3.15 o
  -6   5   2      114.23      106.57      2.57 o
  -5   5   2       40.90       47.66      1.84 o
  -4   5   2      338.73      332.95      4.33 o
  -3   5   2       72.43       80.29      1.82 o
  -2   5   2       83.22       77.84      1.66 o
  -1   5   2        5.91        7.99      0.87 o
   0   5   2      238.43      232.26      2.73 o
   1   5   2        6.52        7.00      0.93 o
   2   5   2      221.14      235.22      2.76 o
   3   5   2      145.99      153.92      2.37 o
   4   5   2        7.16        9.25      1.30 o
   5   5   2       53.81       52.55      2.20 o
   6   5   2       92.47       87.01      2.89 o
   7   5   2       60.34       49.82      4.60 o
   8   5   2       87.35      106.74      6.42 o
   9   5   2        0.66       -0.06      1.79 o
  10   5   2       10.44       14.62      2.79 o
  -9   6   2       10.72       10.09      3.06 o
  -8   6   2        2.05        2.88      1.88 o
  -7   6   2       20.24       23.78      2.48 o
  -6   6   2       50.23       56.92      2.54 o
  -5   6   2        0.26        0.06      1.22 o
  -4   6   2       11.55        8.65      1.24 o
  -3   6   2      179.34      170.17      2.95 o
  -2   6   2      202.50      208.52      2.94 o
  -1   6   2        0.46        1.09      0.80 o
   0   6   2       30.85       24.19      1.09 o
   1   6   2       91.29       87.53      2.18 o
   2   6   2      191.60      196.97      3.67 o
   3   6   2        7.29        6.14      1.21 o
   4   6   2       18.99       23.67      1.75 o
   5   6   2       15.82       15.62      1.72 o
   6   6   2        3.81        3.15      1.69 o
   7   6   2        0.01       -0.42      1.71 o
   8   6   2       54.93       59.56      3.40 o
   9   6   2       12.56        9.17      2.36 o
  -8   7   2        7.77        6.47      2.44 o
  -7   7   2       23.02       21.04      2.49 o
  -6   7   2       22.71       28.74      2.20 o
  -5   7   2       80.96       75.58      2.88 o
  -4   7   2       14.50       14.75      1.68 o
  -3   7   2       61.30       65.70      2.41 o
  -2   7   2       19.87       21.68      1.22 o
  -1   7   2        7.64       10.68      1.14 o
   0   7   2        1.27        7.69      1.37 o
   1   7   2       79.82       84.40      2.55 o
   2   7   2       24.33       19.96      1.72 o
   3   7   2        2.58       -0.83      1.51 o
   4   7   2        2.58        0.72      1.59 o
   5   7   2        0.14       -1.03      1.61 o
   6   7   2       19.00       19.12      2.37 o
   7   7   2        0.55        0.49      1.83 o
   8   7   2        2.34        3.55      2.10 o
  -7   8   2       17.86       13.65      2.80 o
  -6   8   2        4.03        4.66      2.23 o
  -5   8   2        0.89        0.53      2.46 o
  -4   8   2        0.00       -0.53      2.29 o
  -3   8   2        4.58        5.16      2.16 o
  -2   8   2        0.67        2.27      1.92 o
  -1   8   2        0.97        3.53      2.85 o
   0   8   2       65.95       56.58      7.17 o
   1   8   2        5.30        2.15      2.00 o
   2   8   2        0.75        2.16      2.16 o
   3   8   2       23.66       24.11      2.68 o
   4   8   2        0.00        0.27      1.71 o
   5   8   2       33.47       31.09      2.72 o
   6   8   2        0.41       -1.78      1.78 o
   7   8   2        0.11       -0.43      3.08 o
  -5   9   2       13.45       12.58      3.48 o
  -4   9   2        0.58        4.64      2.82 o
  -3   9   2        7.27        9.08      3.14 o
  -2   9   2        2.88       -0.09      2.68 o
  -1   9   2        0.50       -0.06      2.65 o
   0   9   2       24.58       29.58      6.38 o
   1   9   2        2.71        1.44      2.55 o
   2   9   2       22.72       29.30      3.88 o
   3   9   2        0.79        2.91      3.22 o
   4   9   2        0.16       -1.89      4.14 o
   5   9   2        2.31       -3.52      3.52 o
 -11   0   3      122.68      114.92      6.03 o
  -9   0   3      162.08      173.82      5.39 o
  -7   0   3        9.81       14.04      1.85 o
  -5   0   3      635.83      673.05      9.70 o
  -3   0   3      240.23      218.61      5.56 o
  -1   0   3       55.30       59.10      0.98 o
   1   0   3    24532.39    25842.70    549.48 o
   3   0   3       66.22       50.88      1.43 o
   5   0   3      225.71      228.78      4.13 o
   7   0   3     1092.80     1040.63     13.36 o
   9   0   3       20.82       23.15      2.60 o
  11   0   3       52.15       68.28      4.15 o
 -12   1   3       28.18       42.10      2.90 o
 -11   1   3       25.20       35.13      2.54 o
 -10   1   3       61.24       62.04      2.85 o
  -9   1   3      225.56      230.11      4.39 o
  -8   1   3       18.78       19.93      1.52 o
  -7   1   3       63.94       66.52      2.02 o
  -6   1   3        0.05        0.04      0.80 o
  -5   1   3     1093.77     1198.03     12.06 o
  -4   1   3      434.10      454.71      6.55 o
  -3   1   3      307.55      323.14      3.26 o
  -2   1   3     8962.14     9231.94     73.89 o
  -1   1   3     3279.44     3395.55     26.29 o
   0   1   3     1512.30     1514.00     13.21 o
   1   1   3     6211.50     6426.69     47.62 o
   2   1   3     1221.29     1215.45      7.04 o
   3   1   3      202.54      173.84      2.06 o
   4   1   3       23.08       23.90      0.91 o
   5   1   3      311.29      309.79      3.54 o
   6   1   3      285.80      249.11      3.31 o
   7   1   3        1.31        0.20      0.99 o
   8   1   3      102.60      105.34      2.78 o
   9   1   3      120.76      133.46      4.54 o
  10   1   3        2.71        5.07      1.53 o
  11   1   3       19.74       22.87      2.37 o
 -12   2   3        2.00        7.55      2.10 o
 -11   2   3        3.63        1.92      1.65 o
 -10   2   3        1.84        2.14      1.52 o
  -9   2   3        9.54       12.15      1.56 o
  -8   2   3        0.16       -0.95      1.21 o
  -7   2   3      351.06      323.97      4.84 o
  -6   2   3        2.62        0.31      0.87 o
  -5   2   3      740.62      737.02      7.71 o
  -4   2   3      845.68      901.26      9.30 o
  -3   2   3      332.19      341.09      3.83 o
  -2   2   3       40.39       44.64      1.03 o
  -1   2   3      861.45      812.15      5.96 o
   0   2   3      903.50      967.69      8.78 o
   1   2   3     4292.82     4332.34     44.29 o
   2   2   3     2670.25     2609.55     16.97 o
   3   2   3      263.09      237.30      2.66 o
   4   2   3       15.67       10.75      0.73 o
   5   2   3        5.19        6.84      0.77 o
   6   2   3        1.38        1.29      0.79 o
   7   2   3      107.11       98.67      2.49 o
   8   2   3      240.21      234.66      3.90 o
   9   2   3       20.90       24.17      1.88 o
  10   2   3        0.10        0.00      1.50 o
  11   2   3        1.33        2.58      1.78 o
 -11   3   3        0.10       -0.89      1.52 o
 -10   3   3        0.02        0.30      1.59 o
  -9   3   3       23.02       24.44      2.14 o
  -8   3   3       17.30       15.95      1.72 o
  -7   3   3       19.71       17.98      1.59 o
  -6   3   3      311.30      312.25      4.84 o
  -5   3   3       58.87       59.31      2.22 o
  -4   3   3      481.36      493.19      5.22 o
  -3   3   3      541.58      516.29      5.20 o
  -2   3   3        1.74        2.49      0.51 o
  -1   3   3        1.05        0.68      0.42 o
   0   3   3        5.95        7.96      0.70 o
   1   3   3      111.23      110.50      1.69 o
   2   3   3        6.11        6.31      0.64 o
   3   3   3     1476.58     1618.77     11.93 o
   4   3   3       43.04       39.79      1.28 o
   5   3   3       13.05       12.89      1.01 o
   6   3   3       22.70       24.04      1.17 o
   7   3   3       29.22       29.65      1.49 o
   8   3   3        0.05        2.86      1.33 o
   9   3   3       37.13       37.78      2.41 o
  10   3   3       22.58       24.04      2.60 o
  11   3   3       37.59       40.95      3.27 o
 -11   4   3        1.76       -1.71      2.15 o
 -10   4   3        4.88        5.54      1.75 o
  -9   4   3       11.40       11.58      1.85 o
  -8   4   3       83.26       92.31      3.35 o
  -7   4   3       53.40       53.58      2.00 o
  -6   4   3       70.11       80.37      2.36 o
  -5   4   3       76.39       67.77      1.89 o
  -4   4   3        7.31        9.78      0.96 o
  -3   4   3      211.66      208.33      2.96 o
  -2   4   3        8.32        8.13      0.79 o
  -1   4   3       26.58       25.15      0.96 o
   0   4   3      133.48      106.70      2.85 o
   1   4   3     1712.06     1741.55     13.82 o
   2   4   3        0.67        3.08      0.70 o
   3   4   3      200.57      207.75      2.61 o
   4   4   3       60.36       61.08      1.81 o
   5   4   3      131.31      141.82      3.12 o
   6   4   3       23.34       26.29      2.19 o
   7   4   3       45.64       44.48      2.55 o
   8   4   3      121.55      116.62      4.09 o
   9   4   3        3.51        2.80      1.80 o
  10   4   3       26.20       28.39      2.86 o
 -10   5   3        0.46       -1.85      1.85 o
  -9   5   3        0.82        1.76      1.56 o
  -8   5   3       14.68       17.80      1.93 o
  -7   5   3       40.85       39.57      2.26 o
  -6   5   3        1.42        0.98      1.11 o
  -5   5   3      501.76      471.74      5.92 o
  -4   5   3        8.02        8.80      1.11 o
  -3   5   3      221.68      220.33      3.05 o
  -2   5   3        2.38        2.83      0.77 o
  -1   5   3       19.22       21.55      1.02 o
   0   5   3      510.84      529.66      5.35 o
   1   5   3       29.54       30.85      1.28 o
   2   5   3      212.00      221.86      3.06 o
   3   5   3       13.03       11.23      0.88 o
   4   5   3       35.15       40.62      1.56 o
   5   5   3       12.42       13.26      1.45 o
   6   5   3       15.92       21.55      1.80 o
   7   5   3        0.86       -0.19      1.67 o
   8   5   3        3.36        5.61      2.30 o
   9   5   3       29.27       28.51      2.75 o
  10   5   3        9.95        9.92      2.51 o
  -9   6   3        1.46        1.32      2.43 o
  -8   6   3        9.05        9.73      1.89 o
  -7   6   3        0.52        2.91      1.57 o
  -6   6   3       10.21       15.02      1.76 o
  -5   6   3       50.04       46.62      1.98 o
  -4   6   3        1.10       -0.77      1.06 o
  -3   6   3      284.55      289.05      3.99 o
  -2   6   3       36.27       35.13      1.38 o
  -1   6   3      150.45      161.35      2.42 o
   0   6   3      135.17      107.18      2.42 o
   1   6   3      348.67      335.33      4.22 o
   2   6   3       35.60       40.46      1.59 o
   3   6   3        0.77       -0.13      1.01 o
   4   6   3      222.43      215.09      4.25 o
   5   6   3       14.29       10.15      1.86 o
   6   6   3        3.04        2.17      1.80 o
   7   6   3       43.11       37.45      2.78 o
   8   6   3       48.04       53.25      3.31 o
   9   6   3        3.22        3.35      2.11 o
  -8   7   3        3.72        4.33      3.65 o
  -7   7   3       21.65       23.56      2.89 o
  -6   7   3       45.82       46.95      2.55 o
  -5   7   3        2.64        0.14      1.38 o
  -4   7   3        2.55        2.76      1.35 o
  -3   7   3        8.54       11.14      1.37 o
  -2   7   3      110.22      112.52      2.29 o
  -1   7   3        0.17        0.15      1.02 o
   0   7   3        0.12        3.65      1.19 o
   1   7   3      105.90      113.48      2.72 o
   2   7   3       19.68       22.97      1.92 o
   3   7   3        1.66        2.58      1.42 o
   4   7   3       17.29       16.69      2.04 o
   5   7   3       12.32        9.50      1.97 o
   6   7   3        8.83        6.10      2.00 o
   7   7   3        2.10        1.62      1.96 o
   8   7   3        7.37       10.34      2.42 o
  -7   8   3        9.20       11.63      5.28 o
  -6   8   3        0.50        4.53      2.73 o
  -5   8   3       19.04       16.86      3.32 o
  -4   8   3        3.02        5.76      2.18 o
  -3   8   3        0.66        3.71      2.43 o
  -2   8   3       26.10       35.50      3.91 o
  -1   8   3        0.44        4.20      3.48 o
   0   8   3        1.30        5.99      2.57 o
   1   8   3       10.20        8.44      1.83 o
   2   8   3      130.23      123.60      3.99 o
   3   8   3        1.48       -0.89      1.54 o
   4   8   3       37.38       38.60      2.79 o
   5   8   3        6.18        4.40      2.00 o
   6   8   3        7.31        9.20      2.25 o
  -5   9   3        0.17        4.40      3.00 o
  -4   9   3       10.62       19.77      3.67 o
  -3   9   3        3.87       10.36      3.17 o
  -2   9   3        2.11        1.26      2.87 o
  -1   9   3        6.26        1.41      3.63 o
   0   9   3        9.81        4.47      2.71 o
   1   9   3        2.38        0.24      2.19 o
   2   9   3        1.08       -0.69      1.89 o
   3   9   3        0.06       -0.14      1.82 o
   4   9   3        4.04        3.04      2.34 o
 -12   0   4        0.10       -0.39      2.68 o
 -10   0   4      180.87      210.15      9.71 o
  -8   0   4      114.48      107.84      4.12 o
  -6   0   4      277.22      297.88      5.78 o
  -4   0   4      172.78      198.77      4.68 o
  -2   0   4     7554.01     7762.52    111.53 o
   0   0   4      223.52      246.74      2.49 o
   2   0   4     6604.17     6282.19     48.11 o
   4   0   4      337.12      347.55      4.67 o
   6   0   4       88.07       82.52      2.74 o
   8   0   4      693.11      660.98     10.38 o
  10   0   4        0.01        0.60      1.82 o
 -12   1   4       21.08       29.02      2.95 o
 -11   1   4       10.19       15.38      2.09 o
 -10   1   4       39.09       37.17      2.38 o
  -9   1   4      214.73      217.81      4.26 o
  -8   1   4       13.99       15.58      1.57 o
  -7   1   4      371.72      376.33      5.56 o
  -6   1   4      194.44      198.83      3.53 o
  -5   1   4        0.41        1.79      0.78 o
  -4   1   4     3093.94     3228.92     28.97 o
  -3   1   4     2900.76     2793.73     24.93 o
  -2   1   4     8899.25     9146.01     72.36 o
  -1   1   4    12366.56    13113.40    141.33 o
   0   1   4     2046.57     1943.05     18.46 o
   1   1   4      367.59      338.19      2.90 o
   2   1   4      823.84      710.51      4.42 o
   3   1   4       27.08       37.40      0.87 o
   4   1   4     1139.87     1196.50      8.84 o
   5   1   4        7.84        7.26      0.77 o
   6   1   4       42.34       41.29      1.71 o
   7   1   4       13.62       13.46      1.25 o
   8   1   4       83.25       79.16      2.48 o
   9   1   4        1.69        0.73      1.28 o
  10   1   4       29.05       23.09      2.19 o
  11   1   4       20.98       24.74      2.83 o
 -12   2   4        0.99        0.90      1.76 o
 -11   2   4       10.04        8.47      1.91 o
 -10   2   4        0.53       -1.31      1.31 o
  -9   2   4       34.79       38.01      3.40 o
  -8   2   4        0.31        0.89      1.24 o
  -7   2   4       39.64       41.71      1.88 o
  -6   2   4      117.03      113.43      2.71 o
  -5   2   4      439.98      472.06      5.87 o
  -4   2   4      117.69      116.49      2.32 o
  -3   2   4      170.97      145.52      2.19 o
  -2   2   4        0.42        1.65      0.46 o
  -1   2   4      115.78      120.27      1.76 o
   0   2   4     2771.52     2733.62     23.31 o
   1   2   4     4874.83     5070.62     36.46 o
   2   2   4        8.58        5.51      0.43 o
   3   2   4      188.53      199.94      2.01 o
   4   2   4      148.32      150.92      2.06 o
   5   2   4       45.52       43.65      1.30 o
   6   2   4      132.35      119.03      2.28 o
   7   2   4      338.27      333.20      4.47 o
   8   2   4        0.32       -0.39      1.12 o
   9   2   4       69.38       63.90      3.14 o
  10   2   4       37.63       37.96      2.54 o
  11   2   4       28.35       26.49      2.54 o
 -11   3   4       12.38       15.44      2.16 o
 -10   3   4        1.99        1.28      1.49 o
  -9   3   4        0.04       -0.66      1.30 o
  -8   3   4        0.11        0.15      1.45 o
  -7   3   4       16.92       16.16      1.78 o
  -6   3   4        4.64        7.30      1.13 o
  -5   3   4      357.98      360.01      4.39 o
  -4   3   4     1196.31     1193.09     10.59 o
  -3   3   4      102.79      101.79      1.93 o
  -2   3   4      499.93      506.06      4.54 o
  -1   3   4      865.43      885.90      7.08 o
   0   3   4      244.53      234.46      2.75 o
   1   3   4       17.50       12.95      0.73 o
   2   3   4       13.56        8.07      0.64 o
   3   3   4     1047.24     1162.65      8.39 o
   4   3   4      179.12      161.23      2.47 o
   5   3   4       41.96       45.46      1.56 o
   6   3   4        0.55       -0.43      0.91 o
   7   3   4       21.27       28.97      1.42 o
   8   3   4      105.06      105.44      2.94 o
   9   3   4        4.11        1.06      2.02 o
  10   3   4        1.00        1.49      1.58 o
  11   3   4        0.34        0.02      1.97 o
 -11   4   4        3.07        1.71      1.83 o
 -10   4   4        6.50        5.67      1.75 o
  -9   4   4        1.87        0.09      1.41 o
  -8   4   4       58.83       66.42      2.37 o
  -7   4   4       90.86       90.50      2.54 o
  -6   4   4       59.74       65.07      2.08 o
  -5   4   4       71.70       75.25      1.99 o
  -4   4   4       61.17       68.62      1.80 o
  -3   4   4        0.85        2.09      0.73 o
  -2   4   4       33.52       36.34      1.04 o
  -1   4   4       71.49       65.14      1.15 o
   0   4   4      357.17      334.22      3.77 o
   1   4   4      185.63      194.34      2.63 o
   2   4   4       19.05       20.65      0.98 o
   3   4   4        0.08        0.61      0.67 o
   4   4   4       11.39       13.39      1.01 o
   5   4   4        9.93       11.67      1.25 o
   6   4   4       83.39       84.34      2.89 o
   7   4   4      147.30      140.56      3.60 o
   8   4   4      138.56      140.37      4.36 o
   9   4   4       34.85       37.62      3.32 o
  10   4   4        6.94       10.98      2.38 o
 -10   5   4        0.62        2.12      1.68 o
  -9   5   4       35.84       40.74      2.54 o
  -8   5   4        0.42        1.62      1.49 o
  -7   5   4       40.13       35.71      2.19 o
  -6   5   4       92.18       88.72      2.52 o
  -5   5   4       24.12       29.52      1.74 o
  -4   5   4       58.37       62.52      1.92 o
  -3   5   4        8.20        6.50      0.88 o
  -2   5   4       19.29       18.90      0.92 o
  -1   5   4       16.08       18.14      0.87 o
   0   5   4       49.52       46.16      1.51 o
   1   5   4      265.39      287.32      3.58 o
   2   5   4      110.44      112.78      2.13 o
   3   5   4       27.46       26.40      1.43 o
   4   5   4        4.62        5.50      0.94 o
   5   5   4       55.44       57.11      2.46 o
   6   5   4       35.53       34.32      2.44 o
   7   5   4        0.12       -0.51      1.61 o
   8   5   4        3.75        3.33      1.90 o
   9   5   4        4.74       11.65      2.30 o
  10   5   4        0.16        1.97      2.12 o
  -9   6   4        0.14        0.32      2.07 o
  -8   6   4       12.73        9.12      1.82 o
  -7   6   4       25.39       28.84      2.17 o
  -6   6   4       18.64       16.80      1.79 o
  -5   6   4       31.72       29.44      1.74 o
  -4   6   4       61.10       60.14      2.12 o
  -3   6   4       70.52       71.64      2.03 o
  -2   6   4      385.36      361.88      4.35 o
  -1   6   4        0.25        0.02      0.70 o
   0   6   4        1.48        0.97      1.00 o
   1   6   4      431.90      407.08      5.09 o
   2   6   4      153.78      154.39      2.86 o
   3   6   4       77.99       73.79      2.43 o
   4   6   4       50.22       46.72      2.20 o
   5   6   4       93.82       83.94      3.36 o
   6   6   4        8.57        8.26      1.99 o
   7   6   4        3.41        2.64      2.62 o
   8   6   4        0.01       -0.26      1.89 o
   9   6   4        1.43       -1.35      2.04 o
  -8   7   4        1.50        2.54      2.20 o
  -7   7   4        2.45        5.46      1.97 o
  -6   7   4       15.16       17.59      2.14 o
  -5   7   4       22.23       19.90      2.54 o
  -4   7   4        2.06       -1.20      1.20 o
  -3   7   4       87.84       96.33      2.63 o
  -2   7   4       22.94       26.20      1.51 o
  -1   7   4      174.74      176.02      2.95 o
   0   7   4      292.66      294.26      4.55 o
   1   7   4       32.21       36.13      1.96 o
   2   7   4        0.52       -1.29      1.29 o
   3   7   4       39.25       30.34      2.00 o
   4   7   4        0.38        0.14      1.41 o
   5   7   4        8.91        9.33      1.92 o
   6   7   4        3.35       -0.03      1.83 o
   7   7   4        2.34        2.82      2.02 o
   8   7   4        7.82        4.14      2.19 o
  -7   8   4        0.99        3.00      3.52 o
  -6   8   4       20.27       25.83      3.86 o
  -5   8   4        0.12       -1.88      1.88 o
  -4   8   4        2.64       -1.25      1.94 o
  -3   8   4       31.78       34.24      3.81 o
  -2   8   4      127.76      131.17      4.28 o
  -1   8   4       15.51       23.74      2.85 o
   0   8   4        4.59        5.49      1.63 o
   1   8   4      114.72      109.32      3.56 o
   2   8   4        6.41        7.61      1.87 o
   3   8   4        2.14        1.87      1.56 o
   4   8   4        7.25        5.18      1.95 o
   5   8   4        1.08        3.01      1.93 o
   6   8   4        0.73       -1.87      1.93 o
  -5   9   4        0.30        5.92      3.14 o
  -4   9   4        0.04        0.65      4.49 o
  -3   9   4       15.62       16.97      3.52 o
  -2   9   4        2.13        0.72      2.63 o
  -1   9   4        7.43        6.57      3.47 o
   0   9   4        0.11        1.60      2.28 o
   1   9   4        1.27        3.26      2.28 o
   2   9   4        0.24        1.39      1.95 o
   3   9   4        1.30       -1.82      1.82 o
   4   9   4        3.47        1.09      2.27 o
 -11   0   5        2.36        6.90      2.87 o
  -9   0   5        2.20        2.28      2.15 o
  -7   0   5        8.90        6.11      1.83 o
  -5   0   5      519.39      571.16     10.38 o
  -3   0   5      278.52      223.74      4.59 o
  -1   0   5     4707.33     4874.82    184.84 o
   1   0   5     1260.79     1203.24     11.77 o
   3   0   5     2586.20     2642.46     25.29 o
   5   0   5       42.85       57.11      1.92 o
   7   0   5       28.75       28.98      2.06 o
   9   0   5       38.39       28.80      2.78 o
  11   0   5        3.99        1.56      4.74 o
 -12   1   5        3.18        0.91      2.31 o
 -11   1   5       12.28       24.36      2.53 o
 -10   1   5       26.21       23.78      2.33 o
  -9   1   5        3.55        6.31      1.55 o
  -8   1   5       28.25       23.22      1.73 o
  -7   1   5      135.12      131.52      3.10 o
  -6   1   5        5.71        6.75      1.05 o
  -5   1   5      116.96      149.46      2.77 o
  -4   1   5     4403.53     4591.54     40.52 o
  -3   1   5     2270.79     2261.53     22.82 o
  -2   1   5     9918.44    10309.64     81.53 o
  -1   1   5     7443.70     7748.36     60.61 o
   0   1   5      104.41      120.84      1.99 o
   1   1   5      400.31      403.06      4.10 o
   2   1   5      415.67      390.48      3.06 o
   3   1   5      883.30      978.76      7.24 o
   4   1   5     1678.61     1813.09     12.85 o
   5   1   5      203.66      219.00      2.78 o
   6   1   5      104.74       90.77      2.02 o
   7   1   5       70.46       74.89      2.09 o
   8   1   5        4.02        8.24      1.38 o
   9   1   5       55.52       51.98      2.38 o
  10   1   5        3.67        4.23      1.65 o
  11   1   5        0.00       -1.92      1.92 o
 -12   2   5        6.74        5.08      2.17 o
 -11   2   5       21.63       23.25      2.28 o
 -10   2   5        0.08       -1.71      1.71 o
  -9   2   5        3.56        3.55      1.49 o
  -8   2   5      128.09      127.34      3.33 o
  -7   2   5      121.18      110.50      2.92 o
  -6   2   5      311.30      309.55      4.72 o
  -5   2   5       19.52       18.34      1.23 o
  -4   2   5       37.03       37.78      1.43 o
  -3   2   5        8.54        8.60      1.05 o
  -2   2   5      239.77      240.37      3.82 o
  -1   2   5       38.43       43.66      0.96 o
   0   2   5       15.15       15.37      0.82 o
   1   2   5     1679.88     1654.60     11.66 o
   2   2   5      160.21      142.10      1.61 o
   3   2   5      213.36      198.86      1.97 o
   4   2   5      180.42      205.72      2.49 o
   5   2   5      400.57      414.40      4.23 o
   6   2   5      234.39      218.78      3.07 o
   7   2   5      342.27      348.69      4.62 o
   8   2   5      343.26      323.13      5.08 o
   9   2   5       24.66       22.37      2.09 o
  10   2   5        2.33        5.06      1.73 o
  11   2   5        0.53       -0.31      1.97 o
 -11   3   5        2.18        4.46      1.80 o
 -10   3   5        8.20        4.62      1.64 o
  -9   3   5       92.11       93.20      3.30 o
  -8   3   5       76.69       77.34      4.07 o
  -7   3   5      128.28      130.96      3.25 o
  -6   3   5       39.89       50.13      1.71 o
  -5   3   5       11.18       13.08      1.08 o
  -4   3   5      694.95      671.39      6.99 o
  -3   3   5       72.75       66.65      1.92 o
  -2   3   5      275.85      271.56      2.86 o
  -1   3   5      853.43      879.08      7.10 o
   0   3   5       13.79        8.98      0.80 o
   1   3   5      982.33      997.80      8.77 o
   2   3   5     1389.87     1461.41     10.23 o
   3   3   5       70.26       58.86      1.23 o
   4   3   5        2.20        1.14      0.69 o
   5   3   5       32.87       30.82      1.33 o
   6   3   5       29.47       24.67      1.46 o
   7   3   5       49.96       49.14      1.67 o
   8   3   5        8.70        8.58      1.67 o
   9   3   5        2.07        5.04      1.71 o
  10   3   5        4.30        6.24      1.82 o
  11   3   5        6.29        7.32      3.92 o
 -11   4   5        6.02        4.28      1.88 o
 -10   4   5        0.00       -1.45      1.45 o
  -9   4   5        2.69        1.60      2.08 o
  -8   4   5       85.33       84.01      2.65 o
  -7   4   5       32.68       32.78      1.75 o
  -6   4   5       17.70       22.77      1.45 o
  -5   4   5        0.43        0.13      0.83 o
  -4   4   5       20.90       23.28      1.21 o
  -3   4   5       56.36       56.31      1.56 o
  -2   4   5        0.76        1.07      0.53 o
  -1   4   5      111.95      112.31      1.99 o
   0   4   5       23.52       12.25      0.90 o
   1   4   5      646.26      648.54      6.00 o
   2   4   5      296.04      294.33      3.41 o
   3   4   5      139.09      150.92      2.36 o
   4   4   5      345.56      347.73      3.81 o
   5   4   5        8.38       11.36      1.27 o
   6   4   5        0.63       -0.37      1.11 o
   7   4   5        4.68        5.52      1.78 o
   8   4   5        0.51        0.24      1.67 o
   9   4   5       25.33       26.66      2.62 o
  10   4   5        1.22        0.19      1.89 o
 -10   5   5        0.01        3.22      1.75 o
  -9   5   5        0.40        0.16      1.47 o
  -8   5   5       16.04       13.99      1.84 o
  -7   5   5        6.93        5.46      1.50 o
  -6   5   5       16.58       13.78      1.43 o
  -5   5   5        0.01        0.16      1.00 o
  -4   5   5        0.55        1.81      0.93 o
  -3   5   5       22.04       23.71      1.23 o
  -2   5   5      280.97      303.32      3.31 o
  -1   5   5      151.12      148.49      2.67 o
   0   5   5      464.48      481.64      5.05 o
   1   5   5        5.44        5.90      0.92 o
   2   5   5       34.16       31.24      1.31 o
   3   5   5      207.74      207.59      4.11 o
   4   5   5       89.74       91.45      2.70 o
   5   5   5       61.91       70.76      2.79 o
   6   5   5      189.56      206.61      5.05 o
   7   5   5        9.72       10.48      2.05 o
   8   5   5       15.43       16.16      2.39 o
   9   5   5        2.73        3.59      2.09 o
  -9   6   5       11.90       11.47      3.24 o
  -8   6   5        7.95        8.80      2.00 o
  -7   6   5       25.96       29.97      2.68 o
  -6   6   5      152.09      162.62      3.91 o
  -5   6   5       15.06       10.62      1.37 o
  -4   6   5        3.97        1.25      1.10 o
  -3   6   5       46.22       43.95      1.68 o
  -2   6   5      509.92      498.85      5.38 o
  -1   6   5      417.04      397.74      4.39 o
   0   6   5       67.87       63.47      2.34 o
   1   6   5        4.36        4.59      1.05 o
   2   6   5        3.48        1.71      1.16 o
   3   6   5        1.02       -0.22      1.32 o
   4   6   5       42.22       37.98      2.10 o
   5   6   5        4.35        1.69      1.45 o
   6   6   5        0.08       -0.08      1.65 o
   7   6   5       17.15       12.72      2.26 o
   8   6   5       11.71       16.64      2.49 o
   9   6   5       16.72       16.31      2.69 o
  -8   7   5       11.67       14.51      4.87 o
  -7   7   5       43.27       45.52      2.95 o
  -6   7   5        4.36        4.34      1.76 o
  -5   7   5        8.40        5.77      1.83 o
  -4   7   5        0.01       -1.21      1.21 o
  -3   7   5        2.72        2.43      1.21 o
  -2   7   5      134.90      141.09      3.58 o
  -1   7   5       35.91       38.88      1.92 o
   0   7   5       13.74       17.63      1.73 o
   1   7   5        1.89        3.12      1.99 o
   2   7   5       16.39       13.28      1.77 o
   3   7   5        2.27        1.37      1.50 o
   4   7   5       26.65       23.91      1.97 o
   5   7   5        0.00       -1.54      1.54 o
   6   7   5        3.32        3.13      2.20 o
   7   7   5        0.63        0.74      1.93 o
   8   7   5        3.78        5.07      3.60 o
  -7   8   5        1.32       -1.57      2.84 o
  -6   8   5        2.18        1.04      2.78 o
  -5   8   5        0.78       -0.72      2.02 o
  -4   8   5        0.02        0.02      2.59 o
  -3   8   5       16.01       19.08      2.66 o
  -2   8   5      112.04      121.67      6.01 o
  -1   8   5       20.89       21.53      2.21 o
   0   8   5       66.43       61.77      4.57 o
   1   8   5       28.64       23.38      2.19 o
   2   8   5        7.91        6.34      2.01 o
   3   8   5        1.61        0.07      1.56 o
   4   8   5        1.35        1.44      1.64 o
   5   8   5       19.33       17.28      2.48 o
   6   8   5        5.05        0.55      2.05 o
  -5   9   5        2.75        6.57      5.36 o
  -4   9   5        0.24        1.14      2.71 o
  -3   9   5        2.31        2.58      4.33 o
  -2   9   5        9.80        8.53      2.58 o
  -1   9   5        1.04        1.87      2.26 o
   0   9   5       30.12       26.81      3.16 o
   1   9   5        2.34        3.50      4.03 o
   2   9   5        1.55        1.51      2.22 o
   3   9   5        0.09       -1.97      1.97 o
   4   9   5        3.76        2.71      2.41 o
 -12   0   6       50.20       44.48      4.60 o
 -10   0   6       20.90       21.34      3.20 o
  -8   0   6       17.76       19.91      3.10 o
  -6   0   6      457.63      447.27      9.17 o
  -4   0   6     1929.91     1910.44     28.01 o
  -2   0   6     1096.82     1096.37     19.83 o
   0   0   6       81.82       71.17      1.39 o
   2   0   6     1312.01     1235.32     11.07 o
   4   0   6      815.18      958.26     10.41 o
   6   0   6       65.63       61.48      2.45 o
   8   0   6      328.45      311.51      9.13 o
  10   0   6        9.43       13.65      3.31 o
 -12   1   6        0.00        2.76      2.03 o
 -11   1   6       37.79       55.62      3.28 o
 -10   1   6        3.25        0.90      1.63 o
  -9   1   6       24.00       15.87      1.93 o
  -8   1   6       13.33       16.06      1.73 o
  -7   1   6       31.69       27.17      1.81 o
  -6   1   6      588.97      578.95      7.83 o
  -5   1   6       17.64       14.65      1.18 o
  -4   1   6     2442.68     2609.19     26.49 o
  -3   1   6      125.25      111.55      2.62 o
  -2   1   6     7766.95     7942.65    115.85 o
  -1   1   6      392.40      379.96      4.03 o
   0   1   6      305.42      329.03      4.19 o
   1   1   6      348.00      333.05      2.83 o
   2   1   6       50.12       47.13      1.09 o
   3   1   6     1149.95     1245.19      8.48 o
   4   1   6      371.02      411.45      3.80 o
   5   1   6       65.29       88.33      1.66 o
   6   1   6       14.56       15.08      1.05 o
   7   1   6        7.42        6.87      1.08 o
   8   1   6        9.30       11.03      1.67 o
   9   1   6        0.00       -0.38      1.46 o
  10   1   6        6.60        9.30      2.20 o
  11   1   6       12.83       15.70      2.66 o
 -12   2   6       10.15        8.22      2.24 o
 -11   2   6        3.65       -0.56      1.77 o
 -10   2   6        2.79        1.55      1.62 o
  -9   2   6        0.06       -1.21      1.21 o
  -8   2   6       21.91       22.42      1.76 o
  -7   2   6       20.04       26.03      1.67 o
  -6   2   6       37.52       39.57      1.74 o
  -5   2   6        1.86        3.53      1.17 o
  -4   2   6      610.74      577.01      7.28 o
  -3   2   6        0.01       -0.63      0.63 o
  -2   2   6      478.81      500.53      5.57 o
  -1   2   6       22.21       19.47      0.69 o
   0   2   6      232.59      232.24      2.73 o
   1   2   6       54.94       73.32      1.22 o
   2   2   6      260.26      269.44      2.31 o
   3   2   6     1236.81     1164.29      8.02 o
   4   2   6      508.20      494.32      4.35 o
   5   2   6       20.96       21.82      1.04 o
   6   2   6      932.98      916.63      8.01 o
   7   2   6       78.38       83.80      2.30 o
   8   2   6        3.32        6.67      1.64 o
   9   2   6       87.08       84.78      3.24 o
  10   2   6        5.75        4.26      1.79 o
  11   2   6        1.41       -1.07      2.02 o
 -11   3   6        2.99        3.04      1.91 o
 -10   3   6        2.67        2.43      1.55 o
  -9   3   6        6.45        6.21      1.59 o
  -8   3   6       14.30       14.10      1.66 o
  -7   3   6      130.21      132.25      3.26 o
  -6   3   6        0.36        0.37      0.82 o
  -5   3   6      147.95      157.63      2.81 o
  -4   3   6      177.63      180.36      2.87 o
  -3   3   6      388.89      410.81      5.14 o
  -2   3   6     1085.09     1153.10      9.87 o
  -1   3   6      353.67      361.04      3.75 o
   0   3   6     5141.43     5604.32     43.22 o
   1   3   6      345.35      377.50      7.22 o
   2   3   6       95.59       80.46      1.28 o
   3   3   6        2.99        6.80      0.95 o
   4   3   6       53.40       59.47      1.56 o
   5   3   6        4.94        1.98      0.84 o
   6   3   6      497.10      468.54      5.55 o
   7   3   6       63.23       61.13      2.50 o
   8   3   6        9.70       11.58      1.75 o
   9   3   6        0.06       -1.38      1.38 o
  10   3   6        0.34        0.89      1.58 o
 -11   4   6       12.41       12.70      2.11 o
 -10   4   6        4.02        2.98      1.69 o
  -9   4   6        2.17        2.34      1.51 o
  -8   4   6        6.90        8.64      1.36 o
  -7   4   6       29.70       32.61      1.76 o
  -6   4   6       30.30       30.84      1.61 o
  -5   4   6      130.15      126.71      2.55 o
  -4   4   6      115.34      127.71      2.40 o
  -3   4   6        1.10        4.04      0.78 o
  -2   4   6      437.05      440.86      4.66 o
  -1   4   6      679.14      666.78      6.28 o
   0   4   6        7.13        4.95      1.03 o
   1   4   6     1646.98     1727.12     15.03 o
   2   4   6      161.14      159.12      2.61 o
   3   4   6      405.32      389.53      4.78 o
   4   4   6       12.87       15.14      0.90 o
   5   4   6        9.05        8.33      1.07 o
   6   4   6       40.72       43.91      2.04 o
   7   4   6       82.82       85.43      2.96 o
   8   4   6      103.12      111.73      3.82 o
   9   4   6        5.30        1.93      1.90 o
  10   4   6        0.03       -1.39      2.21 o
 -10   5   6        1.91        0.09      2.09 o
  -9   5   6        3.35        0.24      1.48 o
  -8   5   6       78.67       69.12      4.76 o
  -7   5   6        7.19        9.56      1.40 o
  -6   5   6        1.35        0.37      1.40 o
  -5   5   6      154.58      149.93      3.21 o
  -4   5   6      225.64      201.69      3.67 o
  -3   5   6       34.67       33.19      1.32 o
  -2   5   6      140.32      130.13      2.24 o
  -1   5   6       67.70       70.73      1.91 o
   0   5   6      310.63      325.55      3.58 o
   1   5   6      116.52      114.04      2.17 o
   2   5   6      557.44      568.63      6.14 o
   3   5   6        8.57       11.99      1.20 o
   4   5   6       21.39       18.90      1.59 o
   5   5   6      163.36      159.36      3.96 o
   6   5   6      108.53      109.07      3.55 o
   7   5   6      179.09      181.39      7.60 o
   8   5   6        1.22        2.50      1.96 o
   9   5   6        0.81        1.82      2.11 o
  -9   6   6       16.63       19.75      2.47 o
  -8   6   6       21.15       20.03      2.35 o
  -7   6   6        0.10        0.99      1.59 o
  -6   6   6        5.69        8.53      1.98 o
  -5   6   6       14.35       13.77      1.43 o
  -4   6   6        1.00        1.74      1.08 o
  -3   6   6       76.63       75.69      2.40 o
  -2   6   6       73.46       77.07      2.29 o
  -1   6   6       24.46       25.74      1.50 o
   0   6   6        0.54        1.45      1.21 o
   1   6   6      140.27      125.89      2.99 o
   2   6   6       44.98       45.31      1.91 o
   3   6   6       24.29       22.21      2.11 o
   4   6   6       37.79       31.70      1.97 o
   5   6   6       16.82       17.64      2.33 o
   6   6   6       44.65       33.47      2.60 o
   7   6   6       53.74       57.03      3.26 o
   8   6   6        2.48        3.75      2.29 o
  -8   7   6        8.57       10.27      2.25 o
  -7   7   6        0.93        5.02      1.93 o
  -6   7   6        5.61        8.90      1.84 o
  -5   7   6        0.66        0.41      1.45 o
  -4   7   6        0.72       -1.53      1.75 o
  -3   7   6        5.89        5.30      1.78 o
  -2   7   6        0.07        0.64      1.22 o
  -1   7   6       57.49       54.96      2.57 o
   0   7   6       17.42       13.96      1.89 o
   1   7   6        4.58        4.67      1.54 o
   2   7   6       23.11       19.40      2.00 o
   3   7   6        0.01       -0.70      1.41 o
   4   7   6        1.09       -0.58      1.44 o
   5   7   6        0.43       -0.12      1.63 o
   6   7   6        0.16       -0.89      1.70 o
   7   7   6        1.79        1.88      2.01 o
  -7   8   6        0.09        0.04      2.78 o
  -6   8   6       25.44       37.84      5.46 o
  -5   8   6        4.61        7.38      2.46 o
  -4   8   6        9.20        4.77      3.13 o
  -3   8   6       39.81       46.20      4.00 o
  -2   8   6        0.52        2.57      2.35 o
  -1   8   6      200.32      193.73      4.85 o
   0   8   6        0.08       -0.89      1.54 o
   1   8   6        0.52        3.44      1.70 o
   2   8   6       32.52       34.72      2.44 o
   3   8   6        0.36        0.14      1.45 o
   4   8   6       23.79       19.53      2.21 o
   5   8   6       13.63       21.41      2.58 o
   6   8   6        1.92        1.41      2.05 o
  -5   9   6        2.29        1.34      3.00 o
  -4   9   6        1.37       -0.91      2.61 o
  -3   9   6        5.14        1.55      2.30 o
  -2   9   6        0.00        0.49      2.18 o
  -1   9   6        1.20        3.03      2.44 o
   0   9   6        1.03        9.32      5.91 o
   1   9   6       13.46       28.00      7.13 o
   2   9   6        0.11        1.26      2.17 o
   3   9   6        9.03       10.24      2.41 o
   4   9   6        0.00       -1.44      2.25 o
 -11   0   7       39.62       38.37      4.10 o
  -9   0   7       26.45       24.53      2.98 o
  -7   0   7      110.45      125.14      4.64 o
  -5   0   7      327.37      352.15      7.31 o
  -3   0   7     1922.02     1807.71     26.09 o
  -1   0   7     2504.03     2411.19    163.79 o
   1   0   7     2797.70     2704.12     23.09 o
   3   0   7     2004.72     2046.05     20.04 o
   5   0   7      181.34      174.88      3.37 o
   7   0   7        1.91        2.47      1.41 o
   9   0   7       83.56       90.96      5.43 o
  11   0   7        3.03        0.92      3.00 o
 -12   1   7       25.85       26.77      3.02 o
 -11   1   7        0.05        0.08      1.75 o
 -10   1   7        7.67        7.10      1.81 o
  -9   1   7      122.93      117.57      4.66 o
  -8   1   7        0.87       -0.21      1.16 o
  -7   1   7      261.57      247.97      4.78 o
  -6   1   7      129.37      127.06      3.09 o
  -5   1   7       91.08       66.82      3.73 o
  -4   1   7     1716.24     1843.19     19.23 o
  -3   1   7      180.61      222.09      3.31 o
  -2   1   7       76.36       79.18      1.54 o
  -1   1   7     2290.83     2360.54     20.31 o
   0   1   7     4549.89     4447.60     41.44 o
   1   1   7       20.36       18.10      0.53 o
   2   1   7        1.25        2.28      0.35 o
   3   1   7      970.97     1094.58      7.67 o
   4   1   7      279.97      275.18      2.90 o
   5   1   7      157.58      155.23      2.22 o
   6   1   7       37.87       36.09      1.35 o
   7   1   7        1.47        2.41      0.98 o
   8   1   7       13.12       15.42      1.48 o
   9   1   7        4.53        4.80      1.62 o
  10   1   7       18.87       24.71      2.72 o
  11   1   7        7.46        8.11      2.39 o
 -12   2   7        0.09        0.34      2.00 o
 -11   2   7        1.24        2.16      1.80 o
 -10   2   7        4.61        5.38      1.78 o
  -9   2   7        0.88       -0.15      1.43 o
  -8   2   7       46.48       48.06      3.51 o
  -7   2   7       39.22       39.55      2.08 o
  -6   2   7       15.28       14.76      1.42 o
  -5   2   7     1261.21     1307.10     14.65 o
  -4   2   7     1638.61     1603.55     17.10 o
  -3   2   7        0.57        0.61      0.62 o
  -2   2   7      114.35       95.62      1.65 o
  -1   2   7      626.33      660.01      6.40 o
   0   2   7      126.17      129.41      1.87 o
   1   2   7      628.77      668.16      5.31 o
   2   2   7        7.93        6.89      0.57 o
   3   2   7      472.72      469.44      3.79 o
   4   2   7        1.54        1.22      0.58 o
   5   2   7      259.82      248.21      3.07 o
   6   2   7      565.63      540.53      5.46 o
   7   2   7       78.69       85.88      2.20 o
   8   2   7      495.08      497.15     11.00 o
   9   2   7        2.84        4.94      1.64 o
  10   2   7        0.02       -1.52      2.34 o
  11   2   7        2.66        4.24      2.30 o
 -11   3   7       26.38       26.33      2.68 o
 -10   3   7       11.69        7.61      1.87 o
  -9   3   7       25.23       24.89      2.62 o
  -8   3   7        0.08       -1.15      1.15 o
  -7   3   7        8.46        9.54      1.37 o
  -6   3   7       13.74       10.36      1.16 o
  -5   3   7        3.90        7.86      1.05 o
  -4   3   7      196.74      199.58      3.37 o
  -3   3   7      173.90      162.91      2.82 o
  -2   3   7      278.24      299.87      3.16 o
  -1   3   7       28.01       32.03      1.51 o
   0   3   7      787.03      863.18      8.41 o
   1   3   7      198.83      222.10      2.50 o
   2   3   7       15.50       13.90      0.70 o
   3   3   7       10.49       19.10      0.70 o
   4   3   7      103.20      120.94      2.28 o
   5   3   7      348.21      318.61      4.12 o
   6   3   7       15.24       14.37      1.29 o
   7   3   7      151.23      143.36      3.91 o
   8   3   7       15.53       16.04      2.15 o
   9   3   7        0.67        2.50      1.60 o
  10   3   7        9.69        7.99      2.22 o
 -11   4   7        3.27        5.59      2.42 o
 -10   4   7        6.50        3.74      1.82 o
  -9   4   7        0.00        0.43      1.89 o
  -8   4   7       36.86       38.57      2.00 o
  -7   4   7       43.54       52.06      2.07 o
  -6   4   7       61.24       64.92      2.13 o
  -5   4   7        2.16        4.43      0.98 o
  -4   4   7        0.54       -0.31      0.87 o
  -3   4   7      284.70      270.09      4.12 o
  -2   4   7       67.86       66.84      1.54 o
  -1   4   7       40.72       43.71      1.49 o
   0   4   7      632.88      703.23      6.68 o
   1   4   7      592.27      594.93      5.07 o
   2   4   7      102.33      116.48      1.77 o
   3   4   7       16.49       15.22      0.88 o
   4   4   7       16.79       13.65      1.10 o
   5   4   7        3.11        3.18      1.12 o
   6   4   7      481.90      453.28      6.24 o
   7   4   7       49.14       48.76      2.37 o
   8   4   7       19.95       18.20      1.96 o
   9   4   7       45.82       45.52      2.69 o
  10   4   7        0.33        0.97      2.02 o
 -10   5   7        0.26       -1.93      1.99 o
  -9   5   7        2.54        4.71      1.82 o
  -8   5   7        4.69        4.76      1.49 o
  -7   5   7        0.14        0.53      1.66 o
  -6   5   7       55.17       53.09      2.08 o
  -5   5   7       73.77       74.67      2.29 o
  -4   5   7      198.35      194.12      3.82 o
  -3   5   7        0.01        1.55      0.86 o
  -2   5   7       24.02       30.79      1.20 o
  -1   5   7        0.83        1.52      0.82 o
   0   5   7      382.81      397.41      7.05 o
   1   5   7       52.25       53.47      1.64 o
   2   5   7        9.70        9.76      0.95 o
   3   5   7      130.06      123.75      3.19 o
   4   5   7        3.37        4.25      1.48 o
   5   5   7       29.68       30.03      2.19 o
   6   5   7       50.03       47.75      3.00 o
   7   5   7       46.77       46.44      3.32 o
   8   5   7       52.44       62.86      3.47 o
   9   5   7       12.93       15.62      2.65 o
  -9   6   7        0.38       -1.34      2.25 o
  -8   6   7        0.69        5.05      1.79 o
  -7   6   7        0.57        5.47      1.93 o
  -6   6   7       42.56       39.56      2.50 o
  -5   6   7       48.38       45.25      2.21 o
  -4   6   7       28.44       31.72      3.10 o
  -3   6   7       31.74       34.04      2.10 o
  -2   6   7       40.30       46.46      2.14 o
  -1   6   7       79.48       77.87      2.34 o
   0   6   7        5.64        8.36      1.28 o
   1   6   7       54.22       56.35      2.19 o
   2   6   7      121.35      129.53      3.81 o
   3   6   7        4.77        3.31      1.52 o
   4   6   7        3.73       -0.27      1.28 o
   5   6   7       32.37       33.31      3.91 o
   6   6   7        0.26        0.02      1.65 o
   7   6   7       13.72       15.56      2.34 o
   8   6   7        1.13        1.02      1.99 o
  -8   7   7       23.27       19.80      2.99 o
  -7   7   7       29.41       28.74      3.14 o
  -6   7   7        1.36        3.04      2.07 o
  -5   7   7        0.62        0.27      1.89 o
  -4   7   7       10.31       18.01      2.22 o
  -3   7   7        3.64        4.19      1.84 o
  -2   7   7       21.18       21.96      3.81 o
  -1   7   7       25.25       22.24      1.84 o
   0   7   7        5.19        8.26      1.66 o
   1   7   7      137.38      134.74      3.74 o
   2   7   7      119.46      117.54      4.16 o
   3   7   7        5.78        5.40      1.71 o
   4   7   7        0.01        0.22      1.41 o
   5   7   7        4.18        2.99      1.83 o
   6   7   7        3.45        3.96      1.96 o
   7   7   7       15.24       11.72      2.45 o
  -7   8   7       10.15       12.17      3.60 o
  -6   8   7       13.59       20.36      2.99 o
  -5   8   7        2.33        0.62      2.17 o
  -4   8   7        3.14        2.40      2.23 o
  -3   8   7       16.43       19.27      2.62 o
  -2   8   7       65.67       69.27      3.31 o
  -1   8   7       17.67       18.02      2.09 o
   0   8   7        0.26        1.30      1.59 o
   1   8   7       19.03       17.66      2.08 o
   2   8   7        1.56        0.99      1.61 o
   3   8   7        2.47        2.13      1.67 o
   4   8   7        1.44        1.77      1.73 o
   5   8   7        0.29       -1.13      1.91 o
   6   8   7        0.13       -1.57      2.04 o
  -4   9   7        3.69        4.45      2.53 o
  -3   9   7        1.96        3.96      2.50 o
  -2   9   7        6.59        8.74      2.56 o
  -1   9   7        0.42       -1.97      1.97 o
   0   9   7        0.13        1.17      2.88 o
   1   9   7        7.59        7.06      2.57 o
   2   9   7       25.57       32.87      3.46 o
   3   9   7        0.71        1.61      2.09 o
 -12   0   8       58.98       50.84      4.84 o
 -10   0   8       21.66       19.61      3.02 o
  -8   0   8       88.87      100.29      8.25 o
  -6   0   8        5.62       13.40      1.79 o
  -4   0   8       84.25      105.83      3.49 o
  -2   0   8       13.31       14.35      0.86 o
   0   0   8        0.34        1.51      0.73 o
   2   0   8      871.95      911.95      9.56 o
   4   0   8      173.91      161.55      5.25 o
   6   0   8       22.96       28.48      1.74 o
   8   0   8      499.65      493.34     11.30 o
  10   0   8        2.32        3.78      2.90 o
 -12   1   8        0.32        1.33      1.97 o
 -11   1   8       10.53       11.79      2.16 o
 -10   1   8       32.58       26.16      2.35 o
  -9   1   8       51.91       48.40      2.62 o
  -8   1   8        4.77        7.23      1.46 o
  -7   1   8      178.43      181.03      5.34 o
  -6   1   8      108.15      102.21      3.18 o
  -5   1   8        0.71       -0.41      0.77 o
  -4   1   8      748.11      747.71      8.78 o
  -3   1   8      117.48      124.07      2.30 o
  -2   1   8      365.57      355.38      3.63 o
  -1   1   8        9.09        7.49      0.56 o
   0   1   8      713.06      680.30      6.79 o
   1   1   8      134.69      111.99      1.29 o
   2   1   8       23.50       18.35      0.68 o
   3   1   8      510.30      545.31      4.33 o
   4   1   8      607.03      637.88      5.36 o
   5   1   8      102.40       90.44      1.72 o
   6   1   8       29.11       29.95      1.22 o
   7   1   8        5.58        4.39      1.01 o
   8   1   8       39.86       32.05      2.16 o
   9   1   8        3.65        2.23      1.83 o
  10   1   8        3.49        2.99      2.05 o
  11   1   8       14.74       18.00      2.82 o
 -12   2   8        4.64        5.74      2.43 o
 -11   2   8        8.19       10.36      2.12 o
 -10   2   8        1.56        0.79      1.60 o
  -9   2   8       13.35        8.67      1.76 o
  -8   2   8       27.14       22.07      1.92 o
  -7   2   8        4.03        4.91      1.28 o
  -6   2   8       56.22       53.74      2.18 o
  -5   2   8      170.89      179.35      5.13 o
  -4   2   8      858.68      794.04      8.67 o
  -3   2   8      419.35      417.94      5.01 o
  -2   2   8        0.12        1.41      0.60 o
  -1   2   8      308.69      312.00      3.48 o
   0   2   8      322.47      305.06      4.79 o
   1   2   8       54.85       58.00      1.01 o
   2   2   8       15.49       15.88      1.21 o
   3   2   8        3.79        2.64      0.50 o
   4   2   8        5.25        2.84      0.49 o
   5   2   8       88.08       86.09      1.69 o
   6   2   8        8.93        9.76      1.10 o
   7   2   8      344.54      336.50      4.82 o
   8   2   8       83.14       80.45      3.09 o
   9   2   8        0.16       -1.62      1.62 o
  10   2   8        0.06       -1.87      1.87 o
 -11   3   8        1.37       -1.15      2.05 o
 -10   3   8       18.28       18.29      2.24 o
  -9   3   8        9.03        5.10      1.70 o
  -8   3   8        9.40        7.74      1.62 o
  -7   3   8        0.82        1.51      1.10 o
  -6   3   8        1.11        1.23      1.10 o
  -5   3   8        0.89        0.31      0.86 o
  -4   3   8      160.92      167.27      3.05 o
  -3   3   8       53.49       49.31      1.66 o
  -2   3   8       26.46       35.65      1.07 o
  -1   3   8       33.90       33.93      1.11 o
   0   3   8        1.92        3.87      0.65 o
   1   3   8      177.82      173.62      2.16 o
   2   3   8       77.34       76.43      1.48 o
   3   3   8       58.58       67.24      1.42 o
   4   3   8      192.16      171.82      2.23 o
   5   3   8      143.13      163.26      3.29 o
   6   3   8      103.67      110.41      2.90 o
   7   3   8        0.00       -1.18      1.18 o
   8   3   8       53.95       56.22      2.64 o
   9   3   8        0.05        0.90      1.53 o
  10   3   8        1.91        2.54      1.97 o
 -11   4   8        0.11        1.52      2.15 o
 -10   4   8        0.13       -0.98      1.93 o
  -9   4   8        1.20        0.61      1.57 o
  -8   4   8        0.30        0.27      1.26 o
  -7   4   8        0.44       -0.43      1.15 o
  -6   4   8       24.34       23.98      1.67 o
  -5   4   8       34.42       37.72      1.80 o
  -4   4   8      136.94      150.23      3.04 o
  -3   4   8       65.67       64.02      2.56 o
  -2   4   8       28.14       31.75      1.37 o
  -1   4   8      164.06      167.60      2.15 o
   0   4   8      472.55      487.47      6.03 o
   1   4   8       12.37       14.07      1.00 o
   2   4   8        1.31        2.41      0.67 o
   3   4   8      133.56      131.95      2.42 o
   4   4   8        1.87        0.36      0.88 o
   5   4   8       70.14       67.09      2.29 o
   6   4   8       27.14       22.22      1.72 o
   7   4   8        4.67        6.00      1.40 o
   8   4   8       69.56       71.25      3.00 o
   9   4   8        4.33        7.65      1.83 o
  10   4   8        4.45        5.00      2.66 o
 -10   5   8        0.62       -0.28      2.15 o
  -9   5   8        0.32        2.60      2.06 o
  -8   5   8        4.59        5.14      2.06 o
  -7   5   8       44.18       41.60      2.26 o
  -6   5   8        1.97        1.86      1.25 o
  -5   5   8      172.15      168.91      3.68 o
  -4   5   8      212.85      223.13      4.13 o
  -3   5   8       19.86       16.70      1.28 o
  -2   5   8        5.71        5.61      0.86 o
  -1   5   8        7.22        5.92      0.91 o
   0   5   8      113.04      119.71      2.17 o
   1   5   8       24.53       25.07      1.42 o
   2   5   8       33.13       31.68      1.60 o
   3   5   8       12.42       10.56      1.52 o
   4   5   8       17.27       15.20      1.75 o
   5   5   8       36.25       31.89      2.22 o
   6   5   8       25.62       25.44      2.20 o
   7   5   8        0.68        0.02      1.72 o
   8   5   8       19.38       26.56      2.69 o
   9   5   8        0.03        0.74      2.08 o
  -9   6   8        1.54       -1.10      2.12 o
  -8   6   8        3.24        2.26      2.17 o
  -7   6   8      133.86      151.77      5.34 o
  -6   6   8       15.27       16.84      2.98 o
  -5   6   8       21.68       25.37      2.24 o
  -4   6   8       68.60       69.75      3.13 o
  -3   6   8      349.70      349.79      5.90 o
  -2   6   8       41.73       45.70      2.14 o
  -1   6   8        0.83       -0.67      1.15 o
   0   6   8        0.13        1.28      1.20 o
   1   6   8       61.19       52.50      2.16 o
   2   6   8       10.73       11.26      1.68 o
   3   6   8        3.78        4.52      1.50 o
   4   6   8       10.66       11.17      1.64 o
   5   6   8        7.80        8.74      1.78 o
   6   6   8        3.48        1.35      1.72 o
   7   6   8       10.27       12.74      2.32 o
   8   6   8        3.88        6.90      2.28 o
  -8   7   8        0.92       -0.42      2.17 o
  -7   7   8       21.71       23.34      2.98 o
  -6   7   8       15.87       20.92      2.74 o
  -5   7   8        2.39        3.15      2.04 o
  -4   7   8        7.81        6.63      1.95 o
  -3   7   8       46.54       45.03      2.48 o
  -2   7   8       22.92       18.17      2.19 o
  -1   7   8       24.44       22.78      2.43 o
   0   7   8       11.51        5.86      1.62 o
   1   7   8       24.85       31.28      2.25 o
   2   7   8       46.05       55.34      3.55 o
   3   7   8       37.19       33.31      2.44 o
   4   7   8        0.32       -1.09      1.47 o
   5   7   8        1.37       -0.26      1.68 o
   6   7   8        0.11        0.12      1.91 o
   7   7   8        2.88       -0.15      2.02 o
  -7   8   8        3.49        4.90      2.55 o
  -6   8   8        1.57        4.76      2.41 o
  -5   8   8        0.02        1.14      2.23 o
  -4   8   8       65.01       57.92      3.81 o
  -3   8   8        1.66        1.15      2.02 o
  -2   8   8        9.89        8.57      1.80 o
  -1   8   8        8.73        8.93      3.30 o
   0   8   8       17.93       22.22      2.52 o
   1   8   8        0.86        0.92      1.67 o
   2   8   8       19.08       25.70      2.37 o
   3   8   8        2.39        4.83      1.96 o
   4   8   8        1.66        1.48      1.76 o
   5   8   8        1.37        3.20      2.00 o
  -4   9   8        6.38        8.87      2.82 o
  -3   9   8        0.43        1.95      2.67 o
  -2   9   8        0.51        0.00      2.75 o
  -1   9   8        1.35        0.62      2.72 o
   0   9   8        2.41        7.27      2.81 o
   1   9   8       94.43       89.42      4.76 o
   2   9   8        0.62       -1.04      2.39 o
   3   9   8        1.30        3.16      1.97 o
 -11   0   9      122.51      145.80      6.70 o
  -9   0   9        8.65       11.47      2.54 o
  -7   0   9      150.41      130.03      4.80 o
  -5   0   9      806.16      794.68     13.49 o
  -3   0   9      708.82      695.33     11.08 o
  -1   0   9     2330.04     2310.49     23.92 o
   1   0   9     1842.37     1967.54     19.10 o
   3   0   9      815.81      879.69     11.09 o
   5   0   9        6.89        8.15      1.31 o
   7   0   9      147.92      136.65      4.16 o
   9   0   9       20.40       21.25      3.40 o
 -12   1   9       10.01       12.77      2.47 o
 -11   1   9        8.89        8.12      2.06 o
 -10   1   9        1.93        0.63      1.49 o
  -9   1   9       20.23       14.11      1.85 o
  -8   1   9        3.13        3.28      1.33 o
  -7   1   9        4.18        4.02      1.51 o
  -6   1   9       37.27       41.27      1.87 o
  -5   1   9       77.55       94.20      2.45 o
  -4   1   9      109.19      103.94      2.33 o
  -3   1   9      626.40      590.55      8.90 o
  -2   1   9      344.58      360.99      3.68 o
  -1   1   9      457.89      480.83      4.66 o
   0   1   9       14.06       11.59      0.89 o
   1   1   9      606.33      579.65      4.45 o
   2   1   9      429.64      441.66      3.77 o
   3   1   9       99.75      108.06      1.41 o
   4   1   9        0.11        2.63      0.73 o
   5   1   9        8.57        5.88      0.75 o
   6   1   9        4.01        0.32      0.75 o
   7   1   9       10.48       10.30      1.33 o
   8   1   9        0.01        0.99      1.62 o
   9   1   9        5.34        4.68      1.97 o
  10   1   9        2.14        0.87      1.99 o
 -12   2   9        1.77       -0.76      2.32 o
 -11   2   9        0.00       -1.30      1.68 o
 -10   2   9        0.23       -1.39      1.39 o
  -9   2   9       27.06       26.01      2.18 o
  -8   2   9       44.77       42.10      2.34 o
  -7   2   9        4.25        2.75      1.18 o
  -6   2   9        7.46        5.07      1.14 o
  -5   2   9      316.27      303.73      4.86 o
  -4   2   9      811.11      756.92      8.35 o
  -3   2   9      727.97      703.67      7.68 o
  -2   2   9      805.55      832.51      8.56 o
  -1   2   9       87.47       91.39      1.52 o
   0   2   9      785.54      769.58      9.83 o
   1   2   9       67.28       68.14      1.16 o
   2   2   9      534.96      561.42      4.82 o
   3   2   9      219.17      195.96      2.53 o
   4   2   9       45.13       48.16      1.22 o
   5   2   9      140.65      131.66      2.30 o
   6   2   9       84.34       80.52      2.25 o
   7   2   9       14.38       14.36      1.80 o
   8   2   9        9.75        8.28      1.68 o
   9   2   9        9.01       15.93      2.37 o
  10   2   9       20.09       22.28      2.94 o
 -11   3   9        1.13       -1.46      1.98 o
 -10   3   9        1.01        1.02      1.61 o
  -9   3   9        0.00       -0.61      1.40 o
  -8   3   9       15.59       17.76      1.90 o
  -7   3   9       46.56       47.51      2.16 o
  -6   3   9       15.29       16.70      1.40 o
  -5   3   9       12.47       10.62      1.15 o
  -4   3   9        4.88        5.39      0.96 o
  -3   3   9      145.23      131.61      3.00 o
  -2   3   9      177.08      209.11      2.74 o
  -1   3   9       21.83       21.90      1.00 o
   0   3   9      295.13      299.80      3.66 o
   1   3   9        0.79        0.42      0.55 o
   2   3   9        0.61        1.33      0.53 o
   3   3   9       30.48       28.25      1.05 o
   4   3   9      456.77      466.60      4.75 o
   5   3   9      202.55      199.63      3.67 o
   6   3   9       13.80       14.51      1.51 o
   7   3   9        5.03        6.67      1.44 o
   8   3   9        2.50        7.95      1.68 o
   9   3   9        0.08       -1.61      1.71 o
  10   3   9        2.34        4.43      2.43 o
 -11   4   9        2.85        1.26      2.33 o
 -10   4   9       28.06       25.94      2.99 o
  -9   4   9        0.00       -0.09      1.76 o
  -8   4   9        2.44        1.36      1.34 o
  -7   4   9      126.71      129.88      3.96 o
  -6   4   9      185.80      192.63      3.90 o
  -5   4   9       34.79       29.40      1.68 o
  -4   4   9       25.45       30.92      1.57 o
  -3   4   9      238.82      222.67      4.32 o
  -2   4   9      259.19      260.74      3.22 o
  -1   4   9       10.31        6.16      0.77 o
   0   4   9      208.95      213.77      4.34 o
   1   4   9        0.69        1.72      0.73 o
   2   4   9       44.03       48.25      1.34 o
   3   4   9        5.78        6.35      0.86 o
   4   4   9      417.96      413.82      5.07 o
   5   4   9      214.86      225.47      3.99 o
   6   4   9        5.81        6.09      1.75 o
   7   4   9        4.60        3.28      1.49 o
   8   4   9       40.80       40.58      2.47 o
   9   4   9       21.34       24.37      3.01 o
 -10   5   9        2.62        4.58      2.31 o
  -9   5   9        5.68        7.68      2.28 o
  -8   5   9        0.68       -1.01      1.78 o
  -7   5   9       81.11       79.36      5.25 o
  -6   5   9        1.03        0.68      1.47 o
  -5   5   9        4.30        2.54      1.53 o
  -4   5   9      103.56      106.22      2.87 o
  -3   5   9      347.27      307.64      6.91 o
  -2   5   9       10.76       13.43      0.98 o
  -1   5   9      117.12      114.91      2.99 o
   0   5   9       17.61       15.74      1.36 o
   1   5   9      100.52       95.47      2.33 o
   2   5   9        2.76        3.22      0.94 o
   3   5   9      112.15      114.71      3.32 o
   4   5   9        8.26       10.01      1.55 o
   5   5   9        0.76       -0.76      1.45 o
   6   5   9        3.21        3.80      1.61 o
   7   5   9        5.34        5.17      1.89 o
   8   5   9        6.18        4.16      3.16 o
   9   5   9       16.14       19.10      3.28 o
  -9   6   9        7.70       10.14      2.55 o
  -8   6   9        2.70        4.05      2.64 o
  -7   6   9        7.10        8.86      2.38 o
  -6   6   9        0.97        3.76      2.28 o
  -5   6   9        6.22        5.65      1.72 o
  -4   6   9      334.70      329.58      6.41 o
  -3   6   9      115.01      109.39      3.32 o
  -2   6   9       32.08       29.36      2.62 o
  -1   6   9        0.97        1.14      1.29 o
   0   6   9        9.53        7.01      1.34 o
   1   6   9        3.26        2.68      1.37 o
   2   6   9       26.03       28.49      2.06 o
   3   6   9        0.89       -1.28      1.33 o
   4   6   9       10.86       12.43      1.66 o
   5   6   9        1.72        2.77      1.64 o
   6   6   9       17.76       17.27      2.31 o
   7   6   9        6.62        3.40      2.02 o
   8   6   9       34.90       41.60      3.27 o
  -8   7   9        0.00       -0.74      3.70 o
  -7   7   9        5.08        5.57      2.46 o
  -6   7   9       19.38       21.49      2.82 o
  -5   7   9        0.72        0.68      1.94 o
  -4   7   9        0.17       -0.22      1.71 o
  -3   7   9        7.26        7.51      1.95 o
  -2   7   9        1.49        0.49      1.69 o
  -1   7   9        0.07       -1.45      1.45 o
   0   7   9       68.41       64.11      2.82 o
   1   7   9      119.13      117.15      3.74 o
   2   7   9       39.45       32.46      2.36 o
   3   7   9        1.23        4.19      1.67 o
   4   7   9        0.39       -0.76      1.56 o
   5   7   9        1.30        0.13      2.04 o
   6   7   9        1.43        0.89      1.92 o
   7   7   9        0.07       -0.34      2.00 o
  -6   8   9        0.05       -1.59      2.14 o
  -5   8   9       31.56       36.93      6.68 o
  -4   8   9        1.50        0.07      2.15 o
  -3   8   9        0.03       -0.55      2.11 o
  -2   8   9        0.05        0.20      1.62 o
  -1   8   9        1.27       -0.99      1.58 o
   0   8   9       10.61       10.33      1.94 o
   1   8   9        4.76        9.06      1.96 o
   2   8   9        1.02        4.38      1.94 o
   3   8   9       47.06       36.55      2.89 o
   4   8   9        0.27       -1.62      1.62 o
   5   8   9        0.07        1.94      2.04 o
  -4   9   9       10.68        8.51      2.77 o
  -3   9   9       40.33       35.02      3.56 o
  -2   9   9        0.02       -0.64      2.32 o
  -1   9   9        6.51        7.73      2.57 o
   0   9   9       25.57       24.48      4.89 o
   1   9   9        0.75        7.87      2.61 o
   2   9   9       18.78       19.51      2.63 o
 -12   0  10        4.18        3.09      3.03 o
 -10   0  10        5.99        9.34      2.64 o
  -8   0  10      311.46      268.41      7.51 o
  -6   0  10        6.05        3.16      1.44 o
  -4   0  10       87.23      109.75      6.29 o
  -2   0  10      893.98      835.03     39.90 o
   0   0  10     1233.74     1202.22     17.26 o
   2   0  10     2339.56     2561.04     22.20 o
   4   0  10       22.07       26.48      1.39 o
   6   0  10        5.88        6.89      1.29 o
   8   0  10       19.45       20.30      3.28 o
  10   0  10        0.44        2.08      2.92 o
 -12   1  10        6.23        8.60      2.27 o
 -11   1  10        0.04        1.29      1.82 o
 -10   1  10        0.04        0.93      1.56 o
  -9   1  10       39.78       27.57      2.20 o
  -8   1  10        2.63        2.95      1.30 o
  -7   1  10       25.37       21.26      1.64 o
  -6   1  10        2.36        4.76      1.08 o
  -5   1  10        0.18        3.24      0.91 o
  -4   1  10      696.77      682.01      8.14 o
  -3   1  10      352.27      348.58      5.96 o
  -2   1  10      183.06      199.26      2.73 o
  -1   1  10     1783.21     1809.09     16.90 o
   0   1  10      365.43      363.79      6.05 o
   1   1  10      121.23      100.52      1.45 o
   2   1  10       38.59       53.95      1.10 o
   3   1  10      294.96      323.58      3.04 o
   4   1  10      160.66      185.73      2.34 o
   5   1  10       10.58       15.07      0.94 o
   6   1  10        6.51        6.58      1.03 o
   7   1  10       19.84       19.03      1.51 o
   8   1  10       28.46       33.40      2.60 o
   9   1  10        0.56       -1.32      1.74 o
  10   1  10        3.44        3.22      2.16 o
 -12   2  10        0.18       -0.66      3.14 o
 -11   2  10        9.53       12.26      2.22 o
 -10   2  10        0.10       -1.46      1.46 o
  -9   2  10        2.09        2.08      1.48 o
  -8   2  10        0.02        0.31      1.29 o
  -7   2  10       15.53       16.19      1.61 o
  -6   2  10      199.41      201.24      4.07 o
  -5   2  10      326.91      316.25      5.00 o
  -4   2  10     1899.71     1852.30     18.03 o
  -3   2  10     2690.11     2651.25     22.39 o
  -2   2  10      698.81      687.28      7.32 o
  -1   2  10      189.99      191.94      2.46 o
   0   2  10        0.96        2.33      0.90 o
   1   2  10       90.54      106.91      1.62 o
   2   2  10      145.00      139.70      1.87 o
   3   2  10        6.23        9.50      0.83 o
   4   2  10       24.75       20.34      1.01 o
   5   2  10       40.75       45.98      1.53 o
   6   2  10        4.34        2.79      1.03 o
   7   2  10        4.03        1.97      1.33 o
   8   2  10        0.20        1.40      1.76 o
   9   2  10       24.78       21.42      2.60 o
  10   2  10       10.02       10.35      2.41 o
 -11   3  10        2.33        1.74      2.17 o
 -10   3  10       22.67       18.61      2.68 o
  -9   3  10       10.47       12.15      1.90 o
  -8   3  10        0.00        0.28      1.24 o
  -7   3  10       95.50       87.59      2.78 o
  -6   3  10       27.95       25.06      1.61 o
  -5   3  10        2.63        1.27      0.98 o
  -4   3  10        0.00        0.04      0.80 o
  -3   3  10        4.44        5.88      0.72 o
  -2   3  10        4.66        6.42      0.78 o
  -1   3  10      453.54      499.08      5.44 o
   0   3  10        2.46        2.75      0.85 o
   1   3  10      614.60      569.00      4.92 o
   2   3  10       93.53       91.90      1.58 o
   3   3  10      357.23      358.86      3.76 o
   4   3  10      660.81      625.24      6.18 o
   5   3  10      146.62      140.17      3.10 o
   6   3  10        0.06        1.15      1.55 o
   7   3  10        3.27        3.37      1.35 o
   8   3  10        0.28        1.47      1.75 o
   9   3  10        0.72       -1.45      1.80 o
  10   3  10        0.55        0.00      2.18 o
 -11   4  10        3.17       -0.17      2.20 o
 -10   4  10        2.55       -0.21      1.91 o
  -9   4  10       64.00       58.16      3.57 o
  -8   4  10       53.92       51.63      2.76 o
  -7   4  10       34.59       32.80      1.99 o
  -6   4  10        3.88        4.86      1.30 o
  -5   4  10       21.36       19.61      1.51 o
  -4   4  10      127.19      127.75      2.84 o
  -3   4  10      160.79      151.88      2.86 o
  -2   4  10        5.19        5.42      0.93 o
  -1   4  10       59.59       61.81      1.51 o
   0   4  10        9.75       13.18      0.67 o
   1   4  10      131.90      142.58      2.46 o
   2   4  10       82.91       90.31      2.22 o
   3   4  10       39.10       32.99      1.32 o
   4   4  10      286.54      294.70      4.20 o
   5   4  10      254.47      237.65      4.16 o
   6   4  10       17.78       20.30      1.71 o
   7   4  10        0.00        0.52      1.28 o
   8   4  10       20.44       20.91      3.13 o
   9   4  10        2.64        4.77      2.60 o
 -10   5  10        0.19        0.63      2.85 o
  -9   5  10        1.27       -1.76      2.26 o
  -8   5  10       46.88       46.54      6.04 o
  -7   5  10       24.60       29.04      2.34 o
  -6   5  10       18.79       20.31      2.10 o
  -5   5  10       88.21       84.92      3.23 o
  -4   5  10       76.36       73.59      2.98 o
  -3   5  10      133.90      124.60      3.23 o
  -2   5  10      182.25      182.36      3.17 o
  -1   5  10        1.75        2.51      1.23 o
   0   5  10        0.08       -0.92      0.92 o
   1   5  10        0.12       -1.03      1.03 o
   2   5  10       92.71       94.42      2.17 o
   3   5  10        3.67        2.71      1.37 o
   4   5  10       24.88       24.60      1.81 o
   5   5  10       26.14       22.92      2.08 o
   6   5  10        4.74        5.16      1.69 o
   7   5  10        2.71        1.61      1.80 o
   8   5  10        0.46       -0.79      1.85 o
  -9   6  10        0.04        2.62      2.23 o
  -8   6  10        4.99        6.10      2.33 o
  -7   6  10       86.10       93.34      4.45 o
  -6   6  10       16.65       21.97      3.72 o
  -5   6  10        3.57        5.06      2.01 o
  -4   6  10      165.85      171.69      4.71 o
  -3   6  10       20.02       19.54      1.89 o
  -2   6  10        1.18        0.43      1.59 o
  -1   6  10       17.24       15.78      1.80 o
   0   6  10       62.14       61.65      2.32 o
   1   6  10       91.06       98.08      2.81 o
   2   6  10       28.56       29.69      2.09 o
   3   6  10       28.97       28.97      2.16 o
   4   6  10        4.14        4.81      1.64 o
   5   6  10       26.86       32.51      2.30 o
   6   6  10       25.71       31.43      3.39 o
   7   6  10        3.40        3.64      2.07 o
   8   6  10        3.23        5.14      4.90 o
  -8   7  10        0.58        3.59      2.38 o
  -7   7  10       11.92       11.99      2.69 o
  -6   7  10       12.38       15.86      3.06 o
  -5   7  10        0.14       -1.82      1.82 o
  -4   7  10        8.53        8.08      2.03 o
  -3   7  10       27.45       24.55      2.45 o
  -2   7  10       10.29        9.15      1.96 o
  -1   7  10       44.05       45.92      2.49 o
   0   7  10       21.41       22.57      2.08 o
   1   7  10       10.30        8.23      2.06 o
   2   7  10        8.19        4.38      1.74 o
   3   7  10      122.24      113.98      4.54 o
   4   7  10       10.76       11.40      1.96 o
   5   7  10        0.01        0.84      1.83 o
   6   7  10        4.50        2.26      2.04 o
  -6   8  10        5.63        7.09      2.91 o
  -5   8  10        0.64        0.15      2.27 o
  -4   8  10        0.03       -0.39      2.52 o
  -3   8  10       12.24       14.44      2.59 o
  -2   8  10        0.01       -0.32      2.16 o
  -1   8  10        0.30       -1.73      2.46 o
   0   8  10       21.19       24.70      3.14 o
   1   8  10        0.13        2.17      1.84 o
   2   8  10       96.71       92.78      4.50 o
   3   8  10        1.68        2.99      1.95 o
   4   8  10        2.08        3.23      1.88 o
   5   8  10        1.03       -0.09      1.97 o
  -3   9  10        4.64        2.10      2.45 o
  -2   9  10       16.87       16.44      3.02 o
  -1   9  10        1.28       -0.05      2.37 o
   0   9  10        0.01       -0.77      2.25 o
   1   9  10       32.35       34.63      2.98 o
   2   9  10        1.22        0.51      2.11 o
 -11   0  11        0.36        0.16      2.31 o
  -9   0  11        2.68        2.48      2.01 o
  -7   0  11        0.00        0.47      1.58 o
  -5   0  11       98.02       90.91      3.35 o
  -3   0  11     1194.96     1098.23     16.55 o
  -1   0  11      598.43      529.41      8.38 o
   1   0  11      514.59      579.91      7.38 o
   3   0  11       76.95       89.85      2.12 o
   5   0  11        6.28        6.68      1.16 o
   7   0  11        4.05        3.20      1.77 o
   9   0  11       13.28       15.52      3.30 o
 -12   1  11        1.00       -0.79      2.14 o
 -11   1  11        6.54        4.85      2.34 o
 -10   1  11        3.05        3.15      1.67 o
  -9   1  11       10.87        8.72      1.69 o
  -8   1  11        6.62        9.78      1.61 o
  -7   1  11      175.17      174.29      3.96 o
  -6   1  11       98.25       99.83      2.75 o
  -5   1  11      125.38      121.20      3.10 o
  -4   1  11       61.79       59.35      1.87 o
  -3   1  11       67.44       66.24      2.26 o
  -2   1  11      247.42      257.61      4.27 o
  -1   1  11     1762.90     1876.22     24.94 o
   0   1  11      683.79      680.81      8.69 o
   1   1  11      336.76      350.96      4.23 o
   2   1  11      653.58      614.71      5.01 o
   3   1  11       19.70       21.39      0.83 o
   4   1  11      192.26      204.20      2.81 o
   5   1  11        3.77        2.37      0.83 o
   6   1  11       13.11       13.97      1.32 o
   7   1  11        8.48        9.06      1.40 o
   8   1  11        3.77        5.58      1.63 o
   9   1  11        0.24       -1.73      1.73 o
  10   1  11       32.25       36.06      3.21 o
 -11   2  11        0.23        2.11      2.13 o
 -10   2  11        1.32        1.41      1.56 o
  -9   2  11        2.01        1.05      1.39 o
  -8   2  11       41.85       31.10      2.13 o
  -7   2  11        9.87       12.17      1.56 o
  -6   2  11       23.04       29.72      1.95 o
  -5   2  11       25.32       24.32      1.38 o
  -4   2  11      479.78      481.58      7.00 o
  -3   2  11        1.88        1.79      0.75 o
  -2   2  11      284.04      350.21      4.31 o
  -1   2  11      495.69      527.18      5.41 o
   0   2  11        4.06        9.33      1.25 o
   1   2  11      318.87      319.41      3.88 o
   2   2  11      112.75      130.46      1.83 o
   3   2  11        2.82        1.52      0.60 o
   4   2  11      193.46      183.41      2.50 o
   5   2  11        0.01       -0.82      0.82 o
   6   2  11        4.67        5.74      1.27 o
   7   2  11        2.96        3.12      1.56 o
   8   2  11        7.26        7.26      2.49 o
   9   2  11        0.68       -1.71      1.71 o
  10   2  11        0.69       -0.51      2.09 o
 -11   3  11        0.00        1.43      2.07 o
 -10   3  11        1.91       -0.21      1.81 o
  -9   3  11       44.98       43.98      2.73 o
  -8   3  11       64.15       61.16      2.54 o
  -7   3  11      125.76      123.17      3.25 o
  -6   3  11       86.51       83.26      2.54 o
  -5   3  11       50.31       59.83      2.03 o
  -4   3  11       50.48       45.60      2.06 o
  -3   3  11       76.82       78.90      2.06 o
  -2   3  11      473.00      535.01      5.92 o
  -1   3  11      629.92      700.20      6.48 o
   0   3  11       21.08       26.68      1.55 o
   1   3  11        0.01        0.11      0.47 o
   2   3  11      195.59      186.58      2.51 o
   3   3  11      274.31      281.29      3.86 o
   4   3  11       58.54       52.51      1.84 o
   5   3  11      680.61      654.54      7.11 o
   6   3  11        6.58        5.06      1.36 o
   7   3  11       12.57       11.98      1.63 o
   8   3  11        0.70        2.53      2.37 o
   9   3  11        0.65        1.89      1.98 o
 -11   4  11        0.91       -0.17      2.11 o
 -10   4  11        7.48        5.53      2.28 o
  -9   4  11        0.52        6.31      1.77 o
  -8   4  11        0.00        0.90      1.47 o
  -7   4  11        8.60        9.14      1.78 o
  -6   4  11        0.02        1.68      1.47 o
  -5   4  11       14.20       16.67      1.79 o
  -4   4  11      497.05      507.19      7.68 o
  -3   4  11       76.46       75.58      2.59 o
  -2   4  11        8.70       10.49      1.05 o
  -1   4  11       25.59       25.26      1.05 o
   0   4  11       68.68       70.43      1.55 o
   1   4  11      265.03      245.55      2.99 o
   2   4  11      237.76      237.29      3.24 o
   3   4  11      136.96      133.22      2.50 o
   4   4  11      970.40      957.21      9.42 o
   5   4  11        7.32        7.25      1.39 o
   6   4  11        2.25        2.42      1.33 o
   7   4  11        0.66        1.83      1.38 o
   8   4  11        9.09        8.79      2.57 o
   9   4  11       16.50       11.93      3.74 o
 -10   5  11        0.45        0.19      2.16 o
  -9   5  11       12.71       11.87      2.55 o
  -8   5  11        2.87        0.95      1.87 o
  -7   5  11        1.49        2.04      1.65 o
  -6   5  11        0.66       -0.47      1.53 o
  -5   5  11        2.45        2.52      1.66 o
  -4   5  11       79.42       77.19      3.04 o
  -3   5  11       25.55       29.62      2.62 o
  -2   5  11      155.73      154.23      3.52 o
  -1   5  11        3.18        8.63      1.33 o
   0   5  11        2.34        3.45      1.15 o
   1   5  11        0.10       -1.06      1.06 o
   2   5  11       72.35       63.11      2.12 o
   3   5  11       82.50       81.73      2.88 o
   4   5  11       22.45       24.92      1.84 o
   5   5  11       55.14       57.68      2.54 o
   6   5  11        6.15        5.72      1.87 o
   7   5  11        1.57        1.67      1.83 o
   8   5  11       21.40       17.35      3.02 o
  -9   6  11        1.98        1.78      2.24 o
  -8   6  11        9.03        7.45      2.46 o
  -7   6  11       22.35       19.27      2.99 o
  -6   6  11       59.17       60.98      3.12 o
  -5   6  11       11.91       15.60      2.53 o
  -4   6  11        1.24        1.96      1.66 o
  -3   6  11        2.95        1.07      1.56 o
  -2   6  11       27.55       25.36      1.94 o
  -1   6  11        2.81        2.79      2.12 o
   0   6  11       64.10       76.98      2.55 o
   1   6  11       12.74       10.07      1.63 o
   2   6  11       23.16       19.88      1.95 o
   3   6  11       23.11       24.19      2.09 o
   4   6  11       82.31       80.92      2.95 o
   5   6  11        6.30        9.11      1.76 o
   6   6  11        0.07       -1.20      1.70 o
   7   6  11        1.01        5.78      2.16 o
  -8   7  11       11.56       15.39      2.96 o
  -7   7  11        4.66        0.14      2.21 o
  -6   7  11       27.05       30.59      3.11 o
  -5   7  11       31.68       26.89      3.21 o
  -4   7  11       45.12       50.09      3.12 o
  -3   7  11       31.76       27.71      2.49 o
  -2   7  11        8.83        6.03      2.10 o
  -1   7  11        5.61        8.61      1.74 o
   0   7  11       35.04       32.69      2.50 o
   1   7  11        3.61        3.89      1.88 o
   2   7  11       12.54       12.29      2.01 o
   3   7  11        2.77        4.02      1.84 o
   4   7  11        7.78        4.76      1.79 o
   5   7  11        3.33        1.67      1.80 o
   6   7  11        8.27        8.63      2.28 o
  -6   8  11        1.28        7.12      2.59 o
  -5   8  11        0.01       -2.11      2.11 o
  -4   8  11        8.82        9.72      2.61 o
  -3   8  11       21.08       15.56      3.01 o
  -2   8  11        7.61        7.18      1.94 o
  -1   8  11       19.53       21.83      2.80 o
   0   8  11        6.90        6.67      1.93 o
   1   8  11       11.16       12.37      2.26 o
   2   8  11        0.45        0.58      1.84 o
   3   8  11        7.66       12.27      2.40 o
   4   8  11        0.15       -1.41      2.25 o
  -3   9  11       12.68       14.27      3.00 o
  -2   9  11        0.04       -1.40      2.38 o
  -1   9  11        2.26        1.25      2.40 o
   0   9  11        4.92        3.42      2.35 o
   1   9  11        0.16        0.48      2.05 o
 -12   0  12        0.07       -3.59      3.59 o
 -10   0  12       25.46       30.19      3.40 o
  -8   0  12        6.25        7.96      2.13 o
  -6   0  12      341.38      341.86      8.91 o
  -4   0  12      573.28      588.44     10.15 o
  -2   0  12      324.41      364.87      7.20 o
   0   0  12       51.27       46.59      2.70 o
   2   0  12      133.23      109.16      2.35 o
   4   0  12        0.78        0.72      0.73 o
   6   0  12       57.30       48.83      3.40 o
   8   0  12       29.21       27.36      5.01 o
  10   0  12       14.55       20.79      3.99 o
 -12   1  12        0.69        2.30      2.26 o
 -11   1  12        0.01        1.12      2.10 o
 -10   1  12        3.60        1.16      1.56 o
  -9   1  12        2.44        5.08      1.57 o
  -8   1  12       88.93       74.00      2.92 o
  -7   1  12       42.23       46.63      2.93 o
  -6   1  12       75.06       78.98      2.54 o
  -5   1  12       68.72       69.29      2.17 o
  -4   1  12       12.10       14.53      1.09 o
  -3   1  12      291.96      290.37      3.39 o
  -2   1  12      619.14      675.67      7.11 o
  -1   1  12      295.77      358.77      4.32 o
   0   1  12       29.46       41.26      3.16 o
   1   1  12        1.28        0.36      0.43 o
   2   1  12       55.63       48.16      1.29 o
   3   1  12        5.57        7.42      0.66 o
   4   1  12       16.35       19.90      1.10 o
   5   1  12       64.65       57.90      1.85 o
   6   1  12      126.54      109.02      2.82 o
   7   1  12      196.41      186.42      4.11 o
   8   1  12       26.16       26.96      2.71 o
   9   1  12        9.68        9.76      2.31 o
  10   1  12        1.39        1.52      2.16 o
 -11   2  12        9.48        5.08      4.96 o
 -10   2  12        2.50        3.60      1.93 o
  -9   2  12       16.70       18.23      2.00 o
  -8   2  12        1.23        0.83      1.27 o
  -7   2  12      184.88      176.78      4.09 o
  -6   2  12      100.05       90.57      2.80 o
  -5   2  12       21.86       24.34      1.39 o
  -4   2  12        0.76        1.50      0.69 o
  -3   2  12        0.91        1.24      0.69 o
  -2   2  12      619.01      608.28      6.67 o
  -1   2  12       19.24       28.65      1.60 o
   0   2  12        0.39       -0.78      0.78 o
   1   2  12        0.11       -0.16      0.73 o
   2   2  12      227.09      214.06      2.52 o
   3   2  12       39.56       40.27      1.24 o
   4   2  12      385.73      371.73      4.18 o
   5   2  12       40.22       39.21      1.81 o
   6   2  12        2.70        1.68      1.00 o
   7   2  12        5.19        2.62      1.58 o
   8   2  12       10.00       12.58      2.05 o
   9   2  12        1.62        1.52      2.00 o
 -11   3  12        1.08        2.49      2.24 o
 -10   3  12        5.68        4.73      2.20 o
  -9   3  12       14.47        9.70      2.14 o
  -8   3  12        1.86        2.74      1.57 o
  -7   3  12        7.51        7.94      1.67 o
  -6   3  12      111.34      107.04      3.60 o
  -5   3  12      226.59      223.09      3.85 o
  -4   3  12       55.50       56.21      1.77 o
  -3   3  12       95.08       89.66      2.38 o
  -2   3  12        2.05        2.04      0.81 o
  -1   3  12      138.19      158.71      2.46 o
   0   3  12        0.36        0.41      0.52 o
   1   3  12      120.11      109.33      1.71 o
   2   3  12       23.68       22.35      1.06 o
   3   3  12        7.58        8.51      0.90 o
   4   3  12     1386.08     1359.66     11.61 o
   5   3  12       10.41       10.82      1.33 o
   6   3  12       44.78       47.25      2.18 o
   7   3  12        3.26        2.31      1.59 o
   8   3  12        8.69        5.01      2.04 o
   9   3  12       14.42       16.78      2.57 o
 -10   4  12        0.33       -0.97      3.10 o
  -9   4  12        2.26        6.22      1.79 o
  -8   4  12        5.08        4.29      1.69 o
  -7   4  12      211.33      212.98      5.14 o
  -6   4  12      346.24      371.50     11.12 o
  -5   4  12      122.66      113.88      4.87 o
  -4   4  12       16.03       16.83      1.67 o
  -3   4  12       10.00       10.81      1.41 o
  -2   4  12       61.93       60.71      1.84 o
  -1   4  12       41.87       47.96      1.45 o
   0   4  12      282.19      285.76      3.46 o
   1   4  12      205.84      195.98      2.59 o
   2   4  12       34.96       30.89      1.32 o
   3   4  12       73.58       71.91      2.03 o
   4   4  12       49.01       46.39      1.70 o
   5   4  12       87.45       85.08      2.71 o
   6   4  12        5.88        4.23      1.39 o
   7   4  12        7.09        4.09      1.81 o
   8   4  12        2.02        3.93      2.45 o
   9   4  12        3.02        2.34      2.59 o
 -10   5  12        1.35        4.51      2.38 o
  -9   5  12        1.29        2.30      2.02 o
  -8   5  12        0.59        2.37      2.00 o
  -7   5  12       13.22       19.84      2.24 o
  -6   5  12       69.38       85.65      3.52 o
  -5   5  12      162.76      153.75      4.34 o
  -4   5  12       46.35       46.36      2.51 o
  -3   5  12      121.17      105.28      3.37 o
  -2   5  12        9.58        8.68      1.50 o
  -1   5  12      112.73      105.72      4.34 o
   0   5  12      220.00      223.75      4.18 o
   1   5  12       31.96       31.56      1.89 o
   2   5  12       33.74       34.93      2.28 o
   3   5  12       54.78       56.18      2.58 o
   4   5  12       88.67       82.06      2.82 o
   5   5  12        0.09        0.09      1.40 o
   6   5  12        0.01        0.33      1.72 o
   7   5  12        0.70        0.70      2.13 o
   8   5  12        1.59        1.02      2.43 o
  -9   6  12        1.20       -2.14      2.14 o
  -8   6  12       26.64       30.44      4.25 o
  -7   6  12        1.41        3.35      2.21 o
  -6   6  12        0.01        1.93      1.68 o
  -5   6  12        2.29       -0.30      1.60 o
  -4   6  12        8.48       12.55      1.96 o
  -3   6  12       59.68       56.14      2.86 o
  -2   6  12        0.92       -1.62      1.62 o
  -1   6  12        0.06        1.05      1.48 o
   0   6  12       75.58       72.67      2.81 o
   1   6  12       66.30       62.44      2.69 o
   2   6  12       40.51       38.57      2.32 o
   3   6  12       41.71       41.91      2.47 o
   4   6  12       29.88       36.01      2.31 o
   5   6  12        0.23       -0.57      1.82 o
   6   6  12       19.27       24.51      2.58 o
   7   6  12        1.94        5.33      2.59 o
  -8   7  12        0.68        2.00      4.07 o
  -7   7  12        5.08        6.88      2.48 o
  -6   7  12        8.10       13.07      3.68 o
  -5   7  12       10.69        9.32      2.66 o
  -4   7  12        0.51        1.35      1.81 o
  -3   7  12        1.08        2.84      1.77 o
  -2   7  12        0.15       -1.58      1.58 o
  -1   7  12        7.15        6.66      1.62 o
   0   7  12        1.01       -0.39      1.49 o
   1   7  12        7.86        6.68      1.75 o
   2   7  12       14.17        6.72      1.82 o
   3   7  12        0.49       -1.20      1.73 o
   4   7  12        0.08       -0.29      1.70 o
   5   7  12        4.55        2.47      1.80 o
   6   7  12        0.25       -0.21      1.98 o
  -6   8  12        5.31        5.60      2.61 o
  -5   8  12       13.90       13.82      2.74 o
  -4   8  12        5.14        7.90      2.47 o
  -3   8  12        0.13       -1.76      1.76 o
  -2   8  12        7.17        5.55      2.04 o
  -1   8  12        7.47        5.51      2.11 o
   0   8  12        8.84       12.63      2.20 o
   1   8  12       24.18       27.25      3.78 o
   2   8  12        0.69       -0.05      3.26 o
   3   8  12        0.69       -1.74      1.90 o
   4   8  12        3.56        0.92      1.88 o
  -2   9  12        6.08        4.82      2.62 o
  -1   9  12        3.48        2.42      3.38 o
   0   9  12        1.42       -2.12      2.12 o
 -11   0  13        5.50       -0.70      3.59 o
  -9   0  13       78.33       70.19      4.30 o
  -7   0  13      657.21      597.70     14.55 o
  -5   0  13        0.16        1.13      2.13 o
  -3   0  13        1.82       -0.27      0.81 o
  -1   0  13       17.29       10.78      2.42 o
   1   0  13      475.48      512.78      6.90 o
   3   0  13       35.63       30.90      1.80 o
   5   0  13        9.66       10.60      1.77 o
   7   0  13       34.87       21.92      2.77 o
   9   0  13        3.78        3.37      3.40 o
 -11   1  13        2.72        3.87      2.20 o
 -10   1  13       13.46       18.92      2.54 o
  -9   1  13        1.85        2.70      1.46 o
  -8   1  13       59.74       51.47      2.53 o
  -7   1  13        7.80        6.09      1.65 o
  -6   1  13        5.42        5.43      1.33 o
  -5   1  13       86.31       83.29      2.87 o
  -4   1  13       51.93       51.43      3.53 o
  -3   1  13      144.43      140.70      2.51 o
  -2   1  13        0.77        0.62      0.65 o
  -1   1  13      218.17      248.10      3.31 o
   0   1  13      744.05      787.87      7.24 o
   1   1  13      244.92      248.22      2.72 o
   2   1  13       35.08       33.89      1.15 o
   3   1  13        6.23        4.94      0.70 o
   4   1  13      293.73      285.52      3.53 o
   5   1  13       38.81       32.88      1.74 o
   6   1  13      492.54      458.50      6.56 o
   7   1  13        3.12        5.43      1.57 o
   8   1  13       23.24       18.38      2.18 o
   9   1  13        5.15       -0.08      2.75 o
 -11   2  13        0.11        0.73      2.09 o
 -10   2  13        4.79        3.09      1.98 o
  -9   2  13        0.04       -0.29      1.61 o
  -8   2  13       10.11        9.15      2.24 o
  -7   2  13       62.24       63.34      2.63 o
  -6   2  13      882.76      843.95      9.85 o
  -5   2  13       11.15       11.70      1.36 o
  -4   2  13      254.12      252.12      3.96 o
  -3   2  13        5.70        6.87      1.70 o
  -2   2  13       16.81       23.29      1.05 o
  -1   2  13        0.73        1.10      0.77 o
   0   2  13       98.32      102.29      2.51 o
   1   2  13      115.47      112.81      2.25 o
   2   2  13      148.60      120.33      1.83 o
   3   2  13      221.80      228.66      2.88 o
   4   2  13        3.67        5.27      1.04 o
   5   2  13       10.19        7.70      1.10 o
   6   2  13        1.19       -0.77      1.34 o
   7   2  13        0.00        0.87      1.55 o
   8   2  13       13.18       21.79      2.94 o
   9   2  13       11.92       16.31      3.40 o
 -11   3  13        0.14       -1.91      1.91 o
 -10   3  13        4.36        7.72      1.93 o
  -9   3  13        1.75        3.12      1.64 o
  -8   3  13        0.27        1.17      1.75 o
  -7   3  13        0.12       -0.81      1.50 o
  -6   3  13      244.32      221.77      4.91 o
  -5   3  13      275.82      267.00      5.16 o
  -4   3  13        6.92        4.56      1.30 o
  -3   3  13      137.25      132.31      2.78 o
  -2   3  13        0.93        2.02      0.70 o
  -1   3  13       34.62       34.21      1.69 o
   0   3  13      618.88      626.77      9.17 o
   1   3  13       19.27       19.24      0.84 o
   2   3  13      365.26      335.75      3.67 o
   3   3  13      116.32      119.45      2.48 o
   4   3  13       10.48       17.56      1.35 o
   5   3  13       68.02       66.99      2.72 o
   6   3  13       76.50       70.84      2.92 o
   7   3  13       23.35       18.72      2.13 o
   8   3  13       15.52        9.27      2.81 o
   9   3  13       12.47        9.70      2.46 o
 -10   4  13        0.50       -0.66      2.03 o
  -9   4  13       14.55       16.76      2.81 o
  -8   4  13        9.13        9.40      2.67 o
  -7   4  13      122.06      127.84      4.11 o
  -6   4  13       22.87       23.19      2.47 o
  -5   4  13       17.33       15.53      1.84 o
  -4   4  13        7.13        9.26      1.50 o
  -3   4  13        0.09       -1.02      1.02 o
  -2   4  13      105.91      122.20      2.51 o
  -1   4  13       59.33       52.76      1.66 o
   0   4  13       38.75       37.46      1.32 o
   1   4  13        0.43        0.48      0.68 o
   2   4  13      492.98      501.98      5.60 o
   3   4  13        9.22        6.93      1.28 o
   4   4  13        2.06        4.52      1.21 o
   5   4  13        7.75        3.94      1.62 o
   6   4  13        1.23        0.94      1.52 o
   7   4  13        2.83        8.19      2.42 o
   8   4  13        5.11        4.22      2.46 o
 -10   5  13        2.24        6.67      2.55 o
  -9   5  13        0.03       -0.47      2.02 o
  -8   5  13        0.29       -0.05      1.92 o
  -7   5  13        4.88        9.61      2.97 o
  -6   5  13      100.75      100.33      3.74 o
  -5   5  13      140.87      133.94      5.75 o
  -4   5  13       13.20       13.20      1.99 o
  -3   5  13       25.77       27.93      2.35 o
  -2   5  13       61.98       67.64      2.72 o
  -1   5  13      188.79      188.94      4.60 o
   0   5  13        8.16       11.94      1.45 o
   1   5  13        4.18        3.06      1.15 o
   2   5  13        6.72        3.49      1.44 o
   3   5  13        1.89        5.54      1.56 o
   4   5  13       74.78       70.89      5.40 o
   5   5  13       20.72       18.99      1.89 o
   6   5  13        2.82       -0.55      2.04 o
   7   5  13       17.60       18.19      2.98 o
   8   5  13        1.54        7.35      3.08 o
  -9   6  13        0.84       -3.37      4.01 o
  -8   6  13        0.11       -0.26      2.12 o
  -7   6  13       16.74       21.67      4.56 o
  -6   6  13       29.43       29.62      3.33 o
  -5   6  13       26.31       29.20      2.49 o
  -4   6  13        1.63        1.10      2.08 o
  -3   6  13       51.56       54.45      2.85 o
  -2   6  13        2.94        3.70      2.54 o
  -1   6  13       28.71       27.97      2.24 o
   0   6  13       25.39       21.54      1.87 o
   1   6  13        9.50        9.14      1.65 o
   2   6  13        4.65        5.80      1.65 o
   3   6  13        8.12        4.03      1.71 o
   4   6  13       20.18       22.64      2.46 o
   5   6  13        8.01       11.06      1.92 o
   6   6  13        0.00        0.80      2.30 o
   7   6  13       38.18       48.84      4.64 o
  -7   7  13        2.48        2.05      2.33 o
  -6   7  13        0.26       -0.75      2.06 o
  -5   7  13        4.39        4.85      2.03 o
  -4   7  13        1.30       -0.03      1.77 o
  -3   7  13        0.18       -1.60      1.60 o
  -2   7  13        3.27        4.30      1.89 o
  -1   7  13        0.06        1.13      1.49 o
   0   7  13        0.04       -1.87      1.87 o
   1   7  13       23.80       23.06      2.21 o
   2   7  13        1.75        3.04      1.75 o
   3   7  13        9.34        7.16      1.93 o
   4   7  13        2.12        3.52      1.76 o
   5   7  13        3.32        1.21      1.81 o
  -5   8  13        1.75       -1.58      2.19 o
  -4   8  13       13.68       15.85      2.85 o
  -3   8  13        2.53        0.77      2.03 o
  -2   8  13       16.43       17.47      2.82 o
  -1   8  13        0.03       -1.16      1.72 o
   0   8  13       38.99       50.79      3.83 o
   1   8  13        0.00       -1.70      1.70 o
   2   8  13        0.02       -0.35      1.86 o
   3   8  13        1.61       -0.70      1.91 o
 -10   0  14       21.44        3.52      3.59 o
  -8   0  14       18.69       21.44      2.98 o
  -6   0  14     1075.75     1025.13     17.30 o
  -4   0  14      537.57      500.07      8.92 o
  -2   0  14      417.94      453.86      9.60 o
   0   0  14      654.25      668.88      9.43 o
   2   0  14        2.03        5.83      1.16 o
   4   0  14      176.16      158.83      4.12 o
   6   0  14       49.82       38.36      3.12 o
   8   0  14        0.05        1.16      2.67 o
 -11   1  14        1.74        2.80      2.61 o
 -10   1  14        4.55        5.40      2.38 o
  -9   1  14        5.25        5.34      1.90 o
  -8   1  14        3.61        1.24      1.31 o
  -7   1  14       20.88       33.90      2.02 o
  -6   1  14      111.59      103.98      2.97 o
  -5   1  14       44.93       48.46      1.89 o
  -4   1  14      187.76      193.65      3.14 o
  -3   1  14      314.14      308.60      4.15 o
  -2   1  14        0.03        0.62      0.59 o
  -1   1  14      435.40      460.77      5.27 o
   0   1  14     1050.28     1085.40     11.53 o
   1   1  14       35.33       42.79      1.05 o
   2   1  14        2.71        3.28      0.60 o
   3   1  14        8.86        9.37      1.00 o
   4   1  14        4.24        2.95      0.98 o
   5   1  14       91.01       73.73      2.34 o
   6   1  14       93.87       88.14      2.73 o
   7   1  14       12.31       13.69      1.80 o
   8   1  14        0.90        2.78      2.11 o
   9   1  14        6.27        5.55      2.25 o
 -11   2  14        3.74        3.09      2.23 o
 -10   2  14        0.81        0.04      1.79 o
  -9   2  14       34.04       26.23      3.52 o
  -8   2  14        4.11        6.24      1.78 o
  -7   2  14      210.11      197.93      5.17 o
  -6   2  14      356.75      340.46      6.13 o
  -5   2  14        0.63        0.43      0.67 o
  -4   2  14       19.24       18.57      2.44 o
  -3   2  14        0.01       -0.03      0.67 o
  -2   2  14        0.00        0.61      0.58 o
  -1   2  14        3.49        3.40      1.39 o
   0   2  14      322.98      303.82      4.80 o
   1   2  14      170.43      168.28      2.84 o
   2   2  14       56.13       45.84      1.21 o
   3   2  14      140.97      137.22      2.29 o
   4   2  14        1.49        0.63      0.99 o
   5   2  14        6.81        1.93      1.36 o
   6   2  14       19.61       20.72      1.88 o
   7   2  14        4.33        4.90      1.76 o
   8   2  14       13.93       16.32      2.24 o
   9   2  14        4.84       11.53      2.51 o
 -11   3  14        0.46       -1.34      2.13 o
 -10   3  14       18.98       25.25      2.53 o
  -9   3  14       27.81       28.86      3.26 o
  -8   3  14        0.03       -1.41      1.41 o
  -7   3  14       74.31       73.76      3.20 o
  -6   3  14      179.45      167.32      4.32 o
  -5   3  14       76.16       72.38      2.86 o
  -4   3  14       11.96       14.55      1.44 o
  -3   3  14       19.53       19.51      1.20 o
  -2   3  14       32.66       32.65      1.33 o
  -1   3  14      192.46      192.86      2.79 o
   0   3  14       14.01       18.44      1.55 o
   1   3  14       10.94        9.66      1.18 o
   2   3  14      570.19      559.92      5.40 o
   3   3  14       24.58       20.42      1.86 o
   4   3  14       58.74       54.97      2.34 o
   5   3  14       60.37       54.04      2.47 o
   6   3  14       49.60       60.26      2.84 o
   7   3  14        7.91        8.92      1.93 o
   8   3  14        0.20       -1.86      1.86 o
   9   3  14        2.46        0.52      7.06 o
 -10   4  14        0.36       -0.59      1.98 o
  -9   4  14        0.24        3.77      3.34 o
  -8   4  14        4.30        4.30      1.75 o
  -7   4  14       13.26       14.87      2.10 o
  -6   4  14       15.41       18.29      2.08 o
  -5   4  14       10.90       12.25      1.76 o
  -4   4  14        0.38        0.56      1.80 o
  -3   4  14       40.75       42.89      2.48 o
  -2   4  14       20.26       27.93      1.96 o
  -1   4  14       15.68       15.78      1.12 o
   0   4  14        5.21        5.49      0.93 o
   1   4  14        1.54        2.28      1.05 o
   2   4  14      282.41      270.49      3.80 o
   3   4  14      344.38      343.21      4.55 o
   4   4  14       34.15       40.65      1.84 o
   5   4  14        2.52        0.52      1.74 o
   6   4  14        6.59        4.12      2.09 o
   7   4  14        1.75        4.84      2.36 o
   8   4  14       11.30        6.89      2.75 o
  -9   5  14        0.51       -0.14      2.03 o
  -8   5  14        0.29        3.37      4.20 o
  -7   5  14       36.67       36.57      2.69 o
  -6   5  14       97.96      104.97      3.87 o
  -5   5  14       42.89       43.46      2.68 o
  -4   5  14       39.89       42.77      2.52 o
  -3   5  14        0.10       -1.27      1.27 o
  -2   5  14        6.67        6.90      1.45 o
  -1   5  14        0.27       -1.18      1.18 o
   0   5  14       27.28       34.63      1.89 o
   1   5  14       52.48       49.99      2.26 o
   2   5  14        0.26        1.42      1.13 o
   3   5  14       17.27       12.32      1.76 o
   4   5  14       46.49       54.28      2.66 o
   5   5  14       29.43       34.29      2.61 o
   6   5  14        1.00       -1.10      2.01 o
   7   5  14        1.48        5.04      2.52 o
  -8   6  14        1.60        4.95      2.26 o
  -7   6  14        9.09        6.02      2.21 o
  -6   6  14       22.06       22.49      2.43 o
  -5   6  14       21.21       24.01      2.34 o
  -4   6  14       36.70       33.43      2.52 o
  -3   6  14        2.27        3.27      1.63 o
  -2   6  14        0.25       -0.52      1.51 o
  -1   6  14        0.95        1.20      1.46 o
   0   6  14        6.64        2.66      1.45 o
   1   6  14        7.39       11.36      1.72 o
   2   6  14        1.62        3.04      1.55 o
   3   6  14        0.63        1.08      1.66 o
   4   6  14        0.10        2.94      1.50 o
   5   6  14       20.37       20.51      2.48 o
   6   6  14       36.88       45.23      3.63 o
  -7   7  14        8.97       12.40      2.73 o
  -6   7  14        0.51        1.84      3.95 o
  -5   7  14        0.01        2.03      2.16 o
  -4   7  14        6.10        4.73      1.99 o
  -3   7  14        3.75        1.48      1.83 o
  -2   7  14        0.16        0.72      1.74 o
  -1   7  14        1.76        2.73      1.55 o
   0   7  14       23.98       23.86      3.79 o
   1   7  14       36.98       34.52      3.98 o
   2   7  14        2.26        4.77      1.75 o
   3   7  14        0.14       -0.75      2.25 o
   4   7  14        0.02        0.97      1.72 o
   5   7  14        5.30        7.30      2.80 o
  -5   8  14        7.90       12.87      2.78 o
  -4   8  14        5.63        9.44      3.46 o
  -3   8  14        8.34       12.30      2.53 o
  -2   8  14        5.26        6.27      1.91 o
  -1   8  14       17.90       18.95      2.32 o
   0   8  14       10.15       12.42      2.17 o
   1   8  14        0.01        0.27      1.99 o
   2   8  14       10.21        7.53      2.19 o
   3   8  14        7.63        9.42      2.32 o
 -11   0  15        0.01        0.46      3.56 o
  -9   0  15       75.12       60.76      6.10 o
  -7   0  15      118.24      106.13      4.40 o
  -5   0  15      616.53      579.36     10.57 o
  -3   0  15      190.19      175.81      3.56 o
  -1   0  15        4.67        4.63      0.92 o
   1   0  15       12.44       14.03      1.52 o
   3   0  15       18.73       15.06      1.41 o
   5   0  15       23.43       19.19      2.18 o
   7   0  15        0.58       -1.94      2.38 o
   9   0  15        0.09       -0.17      3.02 o
 -11   1  15        0.00        2.34      3.40 o
 -10   1  15        0.29        1.27      2.49 o
  -9   1  15        1.38       -0.55      2.21 o
  -8   1  15        2.61        1.24      1.52 o
  -7   1  15        1.70        0.50      1.52 o
  -6   1  15       28.48       31.46      2.84 o
  -5   1  15       15.75       14.27      1.98 o
  -4   1  15      245.29      256.61      4.45 o
  -3   1  15        0.64       -0.64      0.64 o
  -2   1  15       67.43       58.66      1.63 o
  -1   1  15       33.90       38.22      1.30 o
   1   1  15       13.42       11.72      1.24 o
   2   1  15        0.30        0.31      0.61 o
   3   1  15       50.21       51.68      1.89 o
   4   1  15        2.33        2.25      1.23 o
   5   1  15       47.45       39.21      2.00 o
   6   1  15        0.00       -1.69      1.77 o
   7   1  15       14.30        8.62      1.88 o
   8   1  15        6.82        6.08      1.93 o
   9   1  15        3.72       -1.05      2.10 o
 -11   2  15        2.06       -1.04      2.49 o
 -10   2  15        1.52        3.00      2.13 o
  -9   2  15        0.04        0.88      1.77 o
  -8   2  15        1.29       -1.50      1.50 o
  -7   2  15        4.04        4.21      1.58 o
  -6   2  15      226.70      234.10      5.03 o
  -5   2  15       72.57       64.48      2.67 o
  -4   2  15        0.44       -0.61      0.91 o
  -3   2  15       65.67       72.36      1.92 o
  -2   2  15      256.20      281.89      3.79 o
  -1   2  15        2.99        3.11      1.18 o
   0   2  15       74.55       79.37      2.38 o
   1   2  15      146.64      142.53      2.68 o
   2   2  15        1.56        0.61      0.70 o
   3   2  15       18.14       21.51      1.73 o
   4   2  15       84.24       91.38      2.53 o
   5   2  15       69.60       66.80      2.56 o
   6   2  15        1.63       -0.91      1.57 o
   7   2  15        1.60       -0.43      1.89 o
   8   2  15       25.30       22.36      2.66 o
   9   2  15        0.31       -0.24      2.62 o
 -10   3  15        0.06        2.13      4.95 o
  -9   3  15       11.39        9.01      2.29 o
  -8   3  15        2.21        6.12      1.74 o
  -7   3  15       49.54       47.36      2.72 o
  -6   3  15        3.64        7.38      1.73 o
  -5   3  15      131.96      127.01      3.63 o
  -4   3  15        1.41       -0.45      1.06 o
  -3   3  15        6.74        7.09      1.14 o
  -2   3  15       31.91       33.22      1.53 o
  -1   3  15      288.37      292.04      3.85 o
   0   3  15       68.57       67.98      2.67 o
   1   3  15      222.63      211.11      3.65 o
   2   3  15      295.80      293.16      3.49 o
   3   3  15      236.64      236.24      3.63 o
   4   3  15       15.65       19.00      2.02 o
   5   3  15        2.25        0.78      1.43 o
   6   3  15        4.87        6.49      1.71 o
   7   3  15        0.01       -1.65      1.65 o
   8   3  15       27.41       29.43      2.84 o
 -10   4  15        1.53        2.72      2.20 o
  -9   4  15        1.58        7.46      3.50 o
  -8   4  15       25.70       21.42      2.31 o
  -7   4  15        4.66        3.51      1.76 o
  -6   4  15      414.84      409.93      7.37 o
  -5   4  15      267.13      267.84      5.53 o
  -4   4  15        5.94        5.03      1.45 o
  -3   4  15        3.44        2.55      1.23 o
  -2   4  15        2.90        3.20      1.33 o
  -1   4  15       25.84       27.17      1.81 o
   0   4  15        3.52        2.61      0.76 o
   1   4  15      201.75      215.81      3.26 o
   2   4  15      490.19      501.45      5.75 o
   3   4  15       26.50       30.52      1.59 o
   4   4  15       28.86       36.04      2.14 o
   5   4  15        6.55        8.66      1.79 o
   6   4  15       17.21       21.54      2.70 o
   7   4  15        0.36       -0.66      2.12 o
   8   4  15        6.21        9.26      3.32 o
  -9   5  15        3.46        0.49      2.20 o
  -8   5  15        1.60        0.96      1.97 o
  -7   5  15        4.90       10.50      2.39 o
  -6   5  15       20.13       21.84      2.28 o
  -5   5  15       58.10       54.92      2.90 o
  -4   5  15       31.26       27.43      2.35 o
  -3   5  15        3.50        0.84      1.36 o
  -2   5  15        0.12        0.62      1.70 o
  -1   5  15        0.61        0.90      1.22 o
   0   5  15       56.34       54.48      2.29 o
   1   5  15       64.00       65.45      2.29 o
   2   5  15       85.07       83.10      2.86 o
   3   5  15        0.77        0.69      1.38 o
   4   5  15       10.15       13.42      2.25 o
   5   5  15        1.57       -0.49      1.81 o
   6   5  15        6.01        7.57      3.28 o
   7   5  15       10.82       14.32      2.88 o
  -8   6  15        0.62       -1.60      2.09 o
  -7   6  15        0.09        1.25      2.03 o
  -6   6  15        2.27        5.01      1.93 o
  -5   6  15       32.25       39.69      3.41 o
  -4   6  15        0.72        4.18      2.49 o
  -3   6  15        6.17        4.11      1.71 o
  -2   6  15        1.61        2.54      1.57 o
  -1   6  15        8.80        9.55      1.75 o
   0   6  15        2.14        1.86      1.74 o
   1   6  15       76.80       66.81      2.84 o
   2   6  15       70.36       67.64      3.04 o
   3   6  15        7.78       11.87      1.97 o
   4   6  15       13.96       16.78      2.25 o
   5   6  15        0.40       -1.26      1.91 o
   6   6  15        0.08        3.65      2.42 o
  -7   7  15        0.02        1.66      2.52 o
  -6   7  15        2.00        0.86      2.17 o
  -5   7  15        0.04       -1.06      3.22 o
  -4   7  15       13.56       16.32      2.28 o
  -3   7  15       13.55       16.42      2.28 o
  -2   7  15        0.05       -0.04      1.71 o
  -1   7  15       15.49       16.21      2.02 o
   0   7  15       18.37       18.24      2.16 o
   1   7  15        6.17       13.03      2.32 o
   2   7  15        7.98        1.90      2.37 o
   3   7  15        0.95       -0.32      1.73 o
   4   7  15        7.76       10.83      2.59 o
  -4   8  15        0.21        1.35      2.27 o
  -3   8  15       12.23       14.78      2.72 o
  -2   8  15        0.01        1.33      1.82 o
  -1   8  15        4.84        7.09      2.66 o
   0   8  15        0.83        1.01      2.80 o
   1   8  15       17.92       17.47      2.43 o
   2   8  15        1.44        3.56      1.93 o
 -10   0  16       38.15       50.07      6.03 o
  -8   0  16        0.02        2.18      2.99 o
  -6   0  16      517.13      485.26     14.45 o
  -4   0  16        2.89        4.86      1.16 o
  -2   0  16        4.88       11.77      1.20 o
   0   0  16       27.76       34.12      1.70 o
   2   0  16      444.71      447.15      7.25 o
   4   0  16        9.39        4.23      1.71 o
   6   0  16       48.52       43.23      3.34 o
   8   0  16       10.72       20.50      3.89 o
 -11   1  16        0.26       -0.42      3.84 o
 -10   1  16        0.24       -1.46      2.62 o
  -9   1  16        9.38        8.42      2.55 o
  -8   1  16        1.08        0.84      1.96 o
  -7   1  16       65.56       65.29      4.35 o
  -6   1  16        4.51        6.47      1.62 o
  -5   1  16       98.07       82.89      2.88 o
  -4   1  16       31.53       35.53      1.75 o
  -3   1  16       89.75       92.84      2.77 o
  -2   1  16        4.52        6.03      0.69 o
  -1   1  16       73.04       79.69      1.86 o
   0   1  16       62.99       63.65      1.45 o
   1   1  16        5.74        6.92      0.75 o
   2   1  16      288.26      287.06      3.30 o
   3   1  16        3.55        3.47      1.58 o
   4   1  16        2.65        3.50      1.22 o
   5   1  16       15.67       16.47      2.34 o
   6   1  16        1.16       -1.38      1.38 o
   7   1  16       20.73       12.60      2.03 o
   8   1  16        1.58        3.33      1.88 o
 -11   2  16        0.98        1.04      2.73 o
 -10   2  16        0.52        2.20      2.53 o
  -9   2  16        1.20        3.09      2.35 o
  -8   2  16        0.89       -0.13      1.45 o
  -7   2  16       50.15       44.09      3.16 o
  -6   2  16       84.56       93.06      3.31 o
  -5   2  16     1294.08     1279.25     15.52 o
  -4   2  16        0.03       -0.03      1.02 o
  -3   2  16      436.62      426.44      5.42 o
  -2   2  16       22.14       25.35      1.33 o
  -1   2  16       93.88       87.77      2.69 o
   0   2  16      222.21      212.37      4.26 o
   1   2  16       61.05       54.94      2.71 o
   2   2  16      257.14      263.68      3.50 o
   3   2  16      107.66       98.52      2.91 o
   4   2  16       59.51       65.90      2.28 o
   5   2  16        2.54        1.46      1.41 o
   6   2  16        2.66        2.58      1.63 o
   7   2  16       17.84       16.55      2.26 o
   8   2  16        0.01       -0.82      2.00 o
 -10   3  16        1.10        0.07      2.47 o
  -9   3  16        5.66        9.95      2.00 o
  -8   3  16       61.42       59.57      3.11 o
  -7   3  16        5.66        8.66      2.77 o
  -6   3  16      135.76      143.44      4.05 o
  -5   3  16       31.40       29.62      2.10 o
  -4   3  16        8.11        2.42      1.29 o
  -3   3  16        0.19        2.62      1.01 o
  -2   3  16      139.15      132.32      2.51 o
  -1   3  16       70.60       72.67      1.73 o
   0   3  16       73.67       68.17      4.26 o
   1   3  16      439.88      431.87      5.77 o
   2   3  16      242.94      235.39      3.49 o
   3   3  16       55.18       52.73      3.29 o
   4   3  16       16.15       21.37      2.19 o
   5   3  16        0.74       -0.15      1.47 o
   6   3  16        1.91        1.18      1.59 o
   7   3  16       20.53       20.63      2.61 o
   8   3  16       11.49       15.48      2.88 o
 -10   4  16        4.55        3.23      2.91 o
  -9   4  16       13.52       13.90      2.86 o
  -8   4  16        9.23       10.35      2.91 o
  -7   4  16       10.58       10.41      1.96 o
  -6   4  16       20.05       28.47      2.41 o
  -5   4  16       29.16       32.38      2.33 o
  -4   4  16        6.88        3.90      1.42 o
  -3   4  16        7.89        7.69      1.37 o
  -2   4  16        0.18       -0.87      1.01 o
  -1   4  16        8.44       11.14      1.28 o
   0   4  16       46.92       52.60      1.73 o
   1   4  16      285.49      291.31      3.96 o
   2   4  16        0.26        2.04      1.01 o
   3   4  16      481.78      468.40      7.40 o
   4   4  16       20.69       18.90      1.99 o
   5   4  16        0.20       -0.57      1.58 o
   6   4  16        0.11       -1.13      1.93 o
   7   4  16        0.00        0.67      4.79 o
  -9   5  16        2.38        0.79      2.13 o
  -8   5  16        4.27        1.83      2.05 o
  -7   5  16        2.31        5.25      2.35 o
  -6   5  16        0.74        3.17      1.71 o
  -5   5  16        0.13        0.85      1.70 o
  -4   5  16        3.85        3.60      2.10 o
  -3   5  16       36.05       36.79      2.30 o
  -2   5  16       12.24        9.83      1.57 o
  -1   5  16        3.23        1.46      1.82 o
   0   5  16        2.85        1.98      1.22 o
   1   5  16       52.63       52.19      2.12 o
   2   5  16        1.06        0.99      1.36 o
   3   5  16       21.61       25.53      3.12 o
   4   5  16       40.06       53.64      3.26 o
   5   5  16        3.72        7.78      1.95 o
   6   5  16        8.88        8.05      2.49 o
  -8   6  16        0.68        1.12      2.17 o
  -7   6  16        4.34        4.80      3.50 o
  -6   6  16       59.85       58.21      3.24 o
  -5   6  16       25.57       25.46      2.49 o
  -4   6  16        6.04        5.29      1.79 o
  -3   6  16       11.57       10.86      3.00 o
  -2   6  16        4.20        4.46      2.82 o
  -1   6  16       10.68        6.11      1.67 o
   0   6  16       32.34       34.70      2.22 o
   1   6  16       51.54       61.66      2.76 o
   2   6  16        5.97        3.97      2.71 o
   3   6  16        0.63        2.34      2.40 o
   4   6  16        0.96        0.97      1.80 o
   5   6  16        6.03        3.36      2.09 o
  -6   7  16        0.00       -1.95      2.13 o
  -5   7  16        0.57        3.40      2.04 o
  -4   7  16       13.64       18.93      2.42 o
  -3   7  16        0.99        4.12      2.00 o
  -2   7  16       14.48       15.55      2.21 o
  -1   7  16        1.60        3.19      1.77 o
   0   7  16        0.73       -0.83      1.53 o
   1   7  16        2.57        2.82      1.68 o
   2   7  16        0.03       -1.97      1.97 o
   3   7  16        4.89        8.00      3.44 o
   4   7  16        2.76        6.21      2.44 o
  -3   8  16        3.12        4.93      2.35 o
  -2   8  16        1.15        0.83      1.91 o
  -1   8  16        5.68        4.07      1.97 o
   0   8  16        0.25        0.21      1.86 o
   1   8  16       10.34        8.12      3.46 o
 -11   0  17        6.33        2.99      4.02 o
  -9   0  17       20.04       20.54      4.44 o
  -7   0  17       74.94       69.15      5.67 o
  -5   0  17     1042.30     1027.83     24.76 o
  -3   0  17      120.13      115.16      5.20 o
  -1   0  17        1.05        0.09      0.80 o
   1   0  17      180.03      172.44      3.71 o
   3   0  17      402.32      363.92      6.24 o
   5   0  17      492.63      478.64      9.73 o
   7   0  17        0.03       -1.16      2.23 o
 -11   1  17        0.43        4.84      3.00 o
 -10   1  17       17.42       15.56      3.34 o
  -9   1  17        8.13       11.24      2.72 o
  -8   1  17        4.11        4.45      2.18 o
  -7   1  17       94.58       99.68      4.69 o
  -6   1  17       16.64       19.81      2.53 o
  -5   1  17       42.32       44.62      3.16 o
  -4   1  17      161.36      146.19      3.33 o
  -3   1  17       27.83       28.15      1.68 o
  -2   1  17      102.28       99.86      2.26 o
  -1   1  17       19.41       23.41      1.14 o
   0   1  17       11.91       11.09      0.87 o
   1   1  17      239.30      233.69      3.17 o
   2   1  17      207.46      205.95      3.21 o
   3   1  17       17.63       14.07      1.50 o
   4   1  17       35.56       36.81      2.05 o
   5   1  17        0.97        1.27      1.28 o
   6   1  17       12.23       13.62      1.87 o
   7   1  17        6.89        8.72      1.97 o
   8   1  17       12.74       14.27      2.55 o
 -10   2  17        6.65        8.18      3.51 o
  -9   2  17        0.12        1.15      1.85 o
  -8   2  17        0.13       -1.63      1.63 o
  -7   2  17       22.34       19.80      2.46 o
  -6   2  17       63.85       65.49      2.88 o
  -5   2  17      153.37      150.67      3.91 o
  -4   2  17        0.14        2.74      1.96 o
  -3   2  17        0.10       -0.19      0.93 o
  -2   2  17       86.08       89.16      1.94 o
  -1   2  17        3.53        2.78      1.09 o
   0   2  17      219.13      233.57      6.04 o
   1   2  17       42.11       42.86      2.23 o
   2   2  17      452.37      461.42      5.94 o
   3   2  17      126.65      114.87      2.90 o
   4   2  17        3.72        0.65      1.24 o
   5   2  17        0.31       -0.93      1.39 o
   6   2  17       29.44       23.63      2.70 o
   7   2  17       16.25       22.55      2.53 o
   8   2  17       12.65        9.00      2.55 o
 -10   3  17        7.17        5.27      2.90 o
  -9   3  17       11.54       15.04      2.72 o
  -8   3  17        7.96       11.83      2.45 o
  -7   3  17       70.46       73.18      4.27 o
  -6   3  17        0.22        0.24      1.48 o
  -5   3  17       39.60       43.44      2.41 o
  -4   3  17       22.17       20.48      1.78 o
  -3   3  17       95.44       87.14      2.71 o
  -2   3  17       80.26       71.14      2.28 o
  -1   3  17       14.62       12.72      1.63 o
   0   3  17       35.87       35.93      2.19 o
   1   3  17       63.64       60.26      2.75 o
   2   3  17        3.84        5.58      1.14 o
   3   3  17      155.72      139.82      3.17 o
   4   3  17       35.56       40.75      2.26 o
   5   3  17        0.14       -1.10      1.40 o
   6   3  17        1.63        0.82      1.75 o
   7   3  17       11.29       13.01      2.31 o
  -9   4  17        0.01        3.20      2.75 o
  -8   4  17       68.53       61.74      3.25 o
  -7   4  17        1.39        2.56      1.72 o
  -6   4  17       91.48       91.19      4.25 o
  -5   4  17      192.23      190.26      4.65 o
  -4   4  17        0.14        0.02      1.58 o
  -3   4  17        8.69        8.39      1.44 o
  -2   4  17        0.71        1.88      1.11 o
  -1   4  17       24.18       23.75      1.54 o
   0   4  17       46.00       43.53      1.60 o
   1   4  17       12.76       20.25      1.36 o
   2   4  17       35.80       40.87      2.03 o
   3   4  17       83.70       81.90      4.37 o
   4   4  17       15.08       10.60      1.80 o
   5   4  17        0.61        2.30      1.69 o
   6   4  17       11.15       13.86      2.58 o
   7   4  17        2.00        2.05      2.46 o
  -9   5  17        0.42       -0.93      2.54 o
  -8   5  17        0.11       -0.46      2.08 o
  -7   5  17        0.93        4.69      2.95 o
  -6   5  17       15.35       17.08      2.29 o
  -5   5  17       20.28       23.60      2.29 o
  -4   5  17       10.31        6.96      1.73 o
  -3   5  17       76.04       70.13      3.39 o
  -2   5  17       33.85       34.02      2.18 o
  -1   5  17       47.97       50.40      2.40 o
   0   5  17        4.56        6.52      1.26 o
   1   5  17       92.31       94.21      3.00 o
   2   5  17       51.58       48.71      2.88 o
   3   5  17        0.00       -1.68      1.68 o
   4   5  17       11.83       14.12      2.31 o
   5   5  17        0.55       -0.34      1.77 o
   6   5  17        0.50        4.22      2.59 o
  -7   6  17        0.86        3.57      2.15 o
  -6   6  17        9.73       16.59      3.23 o
  -5   6  17       16.79       20.32      2.85 o
  -4   6  17       37.04       39.32      2.74 o
  -3   6  17        6.10        3.99      2.14 o
  -2   6  17       48.42       43.02      2.62 o
  -1   6  17        0.15       -1.31      1.31 o
   0   6  17        4.82        5.52      1.52 o
   1   6  17       21.19       23.45      2.50 o
   2   6  17       10.27       13.63      2.19 o
   3   6  17        3.84        3.01      1.97 o
   4   6  17        9.05        6.80      2.06 o
   5   6  17       11.45        8.95      2.30 o
  -6   7  17       10.05       11.66      2.68 o
  -5   7  17        0.24        5.07      2.25 o
  -4   7  17        0.74        1.50      2.01 o
  -3   7  17        2.73        1.01      1.95 o
  -2   7  17        0.58        0.61      2.71 o
  -1   7  17        0.67       -1.54      1.54 o
   0   7  17        6.42        9.41      2.36 o
   1   7  17        0.00       -0.31      1.90 o
   2   7  17        0.54        0.61      2.02 o
   3   7  17        8.12        7.68      2.41 o
  -2   8  17        1.49        0.41      2.54 o
  -1   8  17        1.90       -0.47      4.06 o
 -10   0  18       10.03        9.58      4.26 o
  -8   0  18        5.71        7.79      3.28 o
  -6   0  18       58.34       62.41      5.39 o
  -4   0  18      215.04      157.05      5.64 o
  -2   0  18        2.53        3.30      2.03 o
   0   0  18       39.80       48.83      9.27 o
   2   0  18      795.80      787.33     12.59 o
   4   0  18      405.46      344.23      7.74 o
   6   0  18        2.06       -2.04      3.34 o
   8   0  18        5.74        3.31      3.03 o
 -10   1  18       22.16       25.95      3.80 o
  -9   1  18        0.05       -0.92      2.08 o
  -8   1  18        0.59       -2.04      2.04 o
  -7   1  18       22.34       25.72      2.85 o
  -6   1  18        4.88        2.57      1.70 o
  -5   1  18       68.34       63.13      4.89 o
  -4   1  18       20.94       22.78      2.07 o
  -3   1  18        0.30        0.09      1.07 o
  -2   1  18        1.67        3.23      1.04 o
  -1   1  18       75.75       75.79      1.88 o
   0   1  18       59.47       62.57      1.76 o
   1   1  18        2.68        3.72      1.07 o
   2   1  18        7.49        8.66      1.17 o
   3   1  18        2.16        2.21      1.31 o
   4   1  18       48.83       43.48      2.22 o
   5   1  18        7.04        1.23      1.76 o
   6   1  18        5.39        5.68      1.83 o
   7   1  18        2.50        0.97      1.84 o
   8   1  18        9.21        5.81      2.37 o
 -10   2  18        5.83        8.40      2.94 o
  -9   2  18        1.42       -0.24      2.43 o
  -8   2  18        0.37        0.94      1.85 o
  -7   2  18        0.08       -0.51      1.68 o
  -6   2  18        3.69        1.41      1.71 o
  -5   2  18      315.98      315.69      8.04 o
  -4   2  18       23.27       23.27      2.63 o
  -3   2  18       33.24       34.31      2.89 o
  -2   2  18       16.33       15.39      1.09 o
  -1   2  18      202.64      187.64      5.44 o
   0   2  18       43.67       55.34      3.30 o
   1   2  18        4.82        7.06      1.64 o
   2   2  18        1.70        1.14      1.63 o
   3   2  18      184.97      173.50      3.60 o
   4   2  18        2.74        3.65      1.30 o
   5   2  18      136.15      131.39      3.87 o
   6   2  18        4.79        2.60      1.78 o
   7   2  18        2.43        1.22      1.96 o
 -10   3  18        2.21        2.13      2.83 o
  -9   3  18        0.15        3.99      2.69 o
  -8   3  18       95.94      104.94      5.72 o
  -7   3  18       32.54       29.87      2.84 o
  -6   3  18       66.51       66.94      3.55 o
  -5   3  18        2.21        5.79      1.86 o
  -4   3  18       96.28       98.25      3.67 o
  -3   3  18        0.06       -1.61      2.21 o
  -2   3  18       40.54       35.39      2.30 o
  -1   3  18        9.44        6.08      1.97 o
   0   3  18       61.43       61.45      3.59 o
   1   3  18       65.85       61.21      2.67 o
   2   3  18       57.14       64.37      2.96 o
   3   3  18        1.02        1.23      1.19 o
   4   3  18        0.04       -1.71      1.71 o
   5   3  18        0.04       -1.82      1.82 o
   6   3  18       69.03       88.60      3.77 o
   7   3  18       12.21       10.22      2.86 o
  -9   4  18        6.28        3.78      2.78 o
  -8   4  18        6.81       18.25      3.75 o
  -7   4  18      125.79      125.55      5.63 o
  -6   4  18       31.08       34.53      3.01 o
  -5   4  18        2.67        3.07      1.61 o
  -4   4  18       65.02       58.51      2.71 o
  -3   4  18        2.87        1.85      1.27 o
  -2   4  18       43.89       33.20      4.52 o
  -1   4  18        7.13       11.48      1.41 o
   0   4  18        2.35        3.65      1.53 o
   1   4  18      124.84      122.24      4.02 o
   2   4  18       38.97       38.33      2.08 o
   3   4  18       87.01       93.29      3.52 o
   4   4  18        0.55        1.40      1.62 o
   5   4  18        4.02        4.87      1.88 o
   6   4  18        5.73        6.44      2.32 o
  -8   5  18        0.25       -2.30      2.49 o
  -7   5  18        9.93       14.84      3.67 o
  -6   5  18        0.01       -2.11      3.47 o
  -5   5  18       37.27       33.40      2.55 o
  -4   5  18       10.32       10.59      1.84 o
  -3   5  18        2.88        1.81      2.07 o
  -2   5  18       15.30       15.27      2.02 o
  -1   5  18        2.01        3.23      1.89 o
   0   5  18      123.93      118.41      3.22 o
   1   5  18       14.44       11.07      2.58 o
   2   5  18        3.75        8.37      1.82 o
   3   5  18       26.94       26.65      2.93 o
   4   5  18        3.56        5.42      2.52 o
   5   5  18        0.00        0.25      1.89 o
  -7   6  18        0.42       -2.86      5.06 o
  -6   6  18       11.14        3.94      4.25 o
  -5   6  18        9.03        3.51      2.23 o
  -4   6  18       41.38       49.86      2.98 o
  -3   6  18       12.06       14.12      2.38 o
  -2   6  18        0.09        1.45      1.83 o
  -1   6  18       10.73        7.65      1.86 o
   0   6  18        6.72        4.12      1.65 o
   1   6  18        0.02        0.41      1.55 o
   2   6  18        0.26       -2.34      2.34 o
   3   6  18        5.69        4.91      2.13 o
   4   6  18       17.74       17.99      2.47 o
  -5   7  18        0.09       -3.54      3.81 o
  -4   7  18        1.71        2.26      4.14 o
  -3   7  18       23.47       22.71      5.90 o
  -2   7  18        4.63        4.51      2.62 o
  -1   7  18        0.16        2.21      1.89 o
   0   7  18        5.19        5.39      2.11 o
   1   7  18        0.00        3.41      2.03 o
   2   7  18        4.75        8.94      2.31 o
  -9   0  19        2.48       -1.41      3.10 o
  -7   0  19        5.90        6.24      3.24 o
  -5   0  19      429.97      442.75     10.91 o
  -3   0  19       31.28       31.25      2.70 o
  -1   0  19       12.10        6.64      1.74 o
   1   0  19      207.14      215.11      5.31 o
   3   0  19      137.38      125.78      6.42 o
   5   0  19        0.65       -0.25      2.03 o
   7   0  19        0.20       -3.45      3.45 o
 -10   1  19        5.72        7.31      2.91 o
  -9   1  19        1.34        0.88      2.25 o
  -8   1  19        1.12       -1.61      2.02 o
  -7   1  19       24.00       30.65      3.21 o
  -6   1  19        0.41       -1.47      1.56 o
  -5   1  19        0.89       -1.92      2.25 o
  -4   1  19       10.24        7.12      1.77 o
  -3   1  19        0.40       -0.93      1.43 o
  -2   1  19       12.42       13.87      1.44 o
  -1   1  19       32.16       32.82      1.79 o
   0   1  19       27.44       32.60      1.83 o
   1   1  19        3.22        3.88      1.15 o
   2   1  19       99.43      102.87      2.42 o
   3   1  19        2.50        4.45      1.42 o
   4   1  19        8.50       10.53      1.66 o
   5   1  19        0.00       -1.81      1.89 o
   6   1  19        9.52        5.80      1.91 o
   7   1  19        1.13        1.88      1.97 o
 -10   2  19       23.47       33.19      4.10 o
  -9   2  19        0.06        1.00      2.43 o
  -8   2  19        6.45        7.06      3.50 o
  -7   2  19        0.00       -0.86      2.42 o
  -6   2  19        0.44        2.25      1.75 o
  -5   2  19       14.28       14.60      2.10 o
  -4   2  19      321.18      310.44      6.58 o
  -3   2  19        2.38        0.27      1.27 o
  -2   2  19       94.85       91.43      2.75 o
  -1   2  19        0.19       -0.61      0.85 o
   0   2  19      140.57      133.00      4.75 o
   1   2  19      327.00      326.65      5.82 o
   2   2  19      283.22      289.65      4.79 o
   3   2  19        7.28        5.46      1.56 o
   4   2  19       97.85       85.09      2.69 o
   5   2  19        1.57       -1.61      1.61 o
   6   2  19        3.03        2.14      2.19 o
   7   2  19       15.18       19.88      2.62 o
  -9   3  19        0.03        1.52      3.15 o
  -8   3  19        0.06        0.39      2.44 o
  -7   3  19      104.39      100.17      4.72 o
  -6   3  19       22.84       29.33      2.89 o
  -5   3  19       12.55       13.19      2.10 o
  -4   3  19        2.13        1.76      1.54 o
  -3   3  19        1.57        0.80      1.24 o
  -2   3  19       37.30       35.86      4.71 o
  -1   3  19       13.93       14.85      2.47 o
   0   3  19       15.94       17.83      2.08 o
   1   3  19      161.98      165.44      4.99 o
   2   3  19        1.91        3.92      1.07 o
   3   3  19        7.06        8.51      1.39 o
   4   3  19        1.28        4.23      1.42 o
   5   3  19       15.09       18.73      2.16 o
   6   3  19        4.71        6.55      2.27 o
   7   3  19       11.71       14.63      3.84 o
  -9   4  19        0.57        2.50      2.78 o
  -8   4  19       70.90       61.30      4.67 o
  -7   4  19        5.51       13.66      3.23 o
  -6   4  19       29.89       30.91      2.90 o
  -5   4  19       33.01       25.53      2.63 o
  -4   4  19      121.27      134.26      4.97 o
  -3   4  19        0.02        1.69      1.52 o
  -2   4  19        5.51        6.28      2.70 o
  -1   4  19        0.28       -1.73      1.73 o
   0   4  19       32.97       34.40      2.16 o
   1   4  19        7.56       11.18      1.75 o
   2   4  19       34.02       37.93      3.13 o
   3   4  19       56.39       58.89      5.74 o
   4   4  19        2.77        3.66      2.01 o
   5   4  19        8.65        7.41      2.24 o
   6   4  19        8.98       13.76      2.74 o
  -8   5  19        9.29       10.85      3.16 o
  -7   5  19        0.70        3.17      2.57 o
  -6   5  19       17.76       21.06      2.75 o
  -5   5  19        0.74        0.56      3.08 o
  -4   5  19        0.07       -0.76      3.40 o
  -3   5  19        5.78        6.75      3.18 o
  -2   5  19        5.24        5.94      3.41 o
  -1   5  19       42.87       42.64      6.96 o
   0   5  19       26.92       34.32      2.03 o
   1   5  19       55.40       59.42      2.86 o
   2   5  19        9.85       14.07      4.06 o
   3   5  19       12.40       21.20      2.29 o
   4   5  19        2.71       -0.99      1.74 o
   5   5  19       24.31       23.59      2.65 o
  -7   6  19        3.62        4.71      2.94 o
  -6   6  19        6.63        8.33      2.98 o
  -5   6  19        0.19        0.11      2.34 o
  -4   6  19        2.71        3.77      3.07 o
  -3   6  19        5.26        4.26      2.48 o
  -2   6  19        0.04       -1.78      1.78 o
  -1   6  19       14.17       10.79      1.90 o
   0   6  19        5.50        4.99      2.01 o
   1   6  19       20.30       21.17      2.34 o
   2   6  19       19.90       22.08      2.75 o
   3   6  19        3.38        4.88      2.12 o
   4   6  19       17.44       10.74      2.90 o
  -4   7  19        0.00        2.88      2.64 o
  -3   7  19        0.11       -1.29      4.02 o
  -2   7  19        6.44        7.87      2.19 o
  -1   7  19        0.67       -2.13      2.92 o
   0   7  19        0.14        2.62      1.95 o
   1   7  19        0.26        1.66      2.00 o
 -10   0  20        9.06       21.00      5.25 o
  -8   0  20        1.39        2.11      3.10 o
  -6   0  20       19.07       16.45      3.56 o
  -4   0  20      234.72      219.56      6.94 o
  -2   0  20        7.86        7.50      1.84 o
   0   0  20        2.82        4.63      2.98 o
   2   0  20      164.31      175.25      5.16 o
   4   0  20        0.20        1.18      2.01 o
   6   0  20        0.66        0.68      2.31 o
 -10   1  20       16.49       20.35      4.07 o
  -9   1  20        4.69        5.01      2.59 o
  -8   1  20        0.18       -1.03      2.09 o
  -7   1  20        0.05        1.48      1.73 o
  -6   1  20       83.94       89.64      4.76 o
  -5   1  20        1.63        3.90      2.02 o
  -4   1  20       12.06       13.44      1.74 o
  -3   1  20        0.23       -1.21      1.21 o
  -2   1  20       71.67       70.41      2.55 o
  -1   1  20       22.95       19.30      1.74 o
   0   1  20       32.50       36.79      2.00 o
   1   1  20       45.47       48.05      2.06 o
   2   1  20       22.78       27.32      2.32 o
   3   1  20       31.81       36.15      1.87 o
   4   1  20        0.37        0.53      1.38 o
   5   1  20       14.87       10.07      1.93 o
   6   1  20        2.07       -1.64      1.66 o
   7   1  20        0.25       -0.93      1.95 o
 -10   2  20        0.48       -0.51      2.63 o
  -9   2  20        0.60        0.55      2.51 o
  -8   2  20       11.57       13.69      2.94 o
  -7   2  20        2.76        2.47      1.94 o
  -6   2  20        7.38        7.73      2.04 o
  -5   2  20       25.46       24.38      3.54 o
  -4   2  20       10.53       11.46      2.61 o
  -3   2  20        7.80        7.82      1.46 o
  -2   2  20        9.22        9.97      1.35 o
  -1   2  20       48.76       52.50      1.98 o
   0   2  20      167.53      164.15      5.45 o
   1   2  20      289.04      278.47      4.33 o
   2   2  20        3.20        4.10      1.23 o
   3   2  20       69.97       67.34      2.94 o
   4   2  20        6.40        5.19      1.44 o
   5   2  20        1.63        3.38      1.74 o
   6   2  20        5.26        1.25      1.90 o
  -9   3  20        2.25        5.70      2.99 o
  -8   3  20        5.45        4.03      4.56 o
  -7   3  20        4.00        3.88      2.06 o
  -6   3  20        2.43        2.89      3.10 o
  -5   3  20        5.88        6.11      1.89 o
  -4   3  20        9.29       10.93      1.87 o
  -3   3  20        6.14        6.48      2.32 o
  -2   3  20        1.05        1.34      1.03 o
  -1   3  20        0.32       -0.70      1.74 o
   0   3  20       25.59       31.10      2.46 o
   1   3  20      127.25      135.16      3.86 o
   2   3  20        6.17       10.80      1.90 o
   3   3  20       50.04       53.79      2.45 o
   4   3  20        8.97        9.89      1.65 o
   5   3  20       13.21       14.11      2.36 o
   6   3  20        4.01        2.22      2.19 o
  -8   4  20        1.69        0.85      2.53 o
  -7   4  20       38.11       33.01      3.68 o
  -6   4  20        1.17       -0.94      2.10 o
  -5   4  20        0.34        4.37      3.57 o
  -4   4  20       47.33       45.28      2.97 o
  -3   4  20       53.84       52.91      2.97 o
  -2   4  20        0.91       -0.22      3.53 o
  -1   4  20        1.22        1.55      2.40 o
   0   4  20       23.27       28.40      2.14 o
   1   4  20        4.50        9.46      2.17 o
   2   4  20      120.45      134.61      3.89 o
   3   4  20        1.00        0.98      1.56 o
   4   4  20        0.59       -0.79      3.29 o
   5   4  20        1.18        0.04      2.05 o
  -7   5  20        3.32        0.86      2.57 o
  -6   5  20        7.29        7.94      2.75 o
  -5   5  20       20.76       24.30      3.10 o
  -4   5  20        1.23        2.78      1.96 o
  -3   5  20       11.84       11.99      2.25 o
  -2   5  20       32.14       30.33      2.54 o
  -1   5  20        0.06        0.77      2.20 o
   0   5  20      124.35      135.89      6.16 o
   1   5  20      114.75      112.35      3.63 o
   2   5  20       10.25        8.55      1.82 o
   3   5  20        0.26        0.79      1.82 o
   4   5  20       11.20        5.95      2.63 o
  -6   6  20        2.24        2.45      2.71 o
  -5   6  20        4.96       -2.73      2.73 o
  -4   6  20       25.23       29.64      3.43 o
  -3   6  20        0.21        1.49      2.16 o
  -2   6  20       10.21       13.31      2.38 o
  -1   6  20        3.40       -0.20      1.64 o
   0   6  20       21.15       21.01      2.75 o
   1   6  20        0.37        2.22      1.71 o
   2   6  20        1.35       -1.66      1.66 o
   3   6  20        1.92       -0.17      2.05 o
  -3   7  20        4.52        4.27      2.92 o
  -2   7  20        0.11        1.85      3.36 o
  -1   7  20        0.22        1.88      2.54 o
   0   7  20        0.00        1.20      2.74 o
  -9   0  21        0.51       -1.51      3.35 o
  -7   0  21        1.21        2.33      2.89 o
  -5   0  21       54.45       54.48      3.97 o
  -3   0  21       73.63       69.13      4.00 o
  -1   0  21       14.90       18.16      2.34 o
   1   0  21       72.26       70.79      3.43 o
   3   0  21       22.20       23.15      2.66 o
   5   0  21        0.06        1.25      3.52 o
  -9   1  21       15.92       18.68      3.21 o
  -8   1  21        1.53       -1.29      2.06 o
  -7   1  21        0.06        1.03      2.00 o
  -6   1  21       25.26       21.51      2.43 o
  -5   1  21        7.80        7.07      1.96 o
  -4   1  21        3.95        5.50      1.52 o
  -3   1  21       90.40       89.79      3.12 o
  -2   1  21       96.44       96.83      3.47 o
  -1   1  21        8.44        5.70      1.28 o
   0   1  21       24.07       28.05      1.81 o
   1   1  21       65.21       68.73      2.44 o
   2   1  21       21.37       19.70      1.68 o
   3   1  21       17.92       21.20      1.62 o
   4   1  21        0.10        1.92      1.73 o
   5   1  21        5.48        3.39      2.11 o
   6   1  21        0.20       -1.52      1.89 o
  -9   2  21        1.08        6.31      4.03 o
  -8   2  21        0.00       -2.03      2.03 o
  -7   2  21        0.86       -0.74      1.99 o
  -6   2  21        1.41        1.04      1.74 o
  -5   2  21       24.67       30.89      3.08 o
  -4   2  21       57.30       57.64      6.47 o
  -3   2  21      199.64      184.82      4.68 o
  -2   2  21       21.35       20.79      2.35 o
  -1   2  21        0.23        0.38      1.55 o
   0   2  21      102.03       98.65      4.41 o
   1   2  21       29.56       28.67      1.63 o
   2   2  21       46.86       56.52      2.19 o
   3   2  21        3.60        5.04      1.40 o
   4   2  21       32.07       37.24      2.23 o
   5   2  21        0.02        1.48      1.74 o
   6   2  21        1.01        1.87      1.96 o
  -9   3  21        6.92        4.95      3.04 o
  -8   3  21        0.04       -1.59      2.34 o
  -7   3  21       14.38       17.13      3.03 o
  -6   3  21       41.72       51.61      3.76 o
  -5   3  21       35.99       34.05      2.75 o
  -4   3  21        9.15       10.23      1.87 o
  -3   3  21        1.24       -1.12      1.26 o
  -2   3  21       35.67       38.85      2.02 o
  -1   3  21        7.35        7.59      2.26 o
   0   3  21       57.94       64.42      3.16 o
   1   3  21        6.10       11.12      1.83 o
   2   3  21       28.17       36.85      2.79 o
   3   3  21        0.85        4.37      1.38 o
   4   3  21       11.51        8.70      1.65 o
   5   3  21        3.09        5.64      2.18 o
  -8   4  21        0.08        0.51      2.60 o
  -7   4  21        0.19       -1.11      2.30 o
  -6   4  21        1.97        4.40      2.32 o
  -5   4  21        8.94       10.24      3.91 o
  -4   4  21        0.12       -2.10      2.10 o
  -3   4  21        0.01        1.36      2.72 o
  -2   4  21        2.65        2.42      3.08 o
  -1   4  21        0.01        2.17      2.02 o
   0   4  21       20.65       23.41      5.03 o
   1   4  21      107.50      110.71      6.06 o
   2   4  21        3.02        4.97      3.00 o
   3   4  21       10.16       14.61      2.33 o
   4   4  21        2.10        1.99      2.49 o
   5   4  21        0.10       -2.48      2.48 o
  -7   5  21        0.25        1.78      4.60 o
  -6   5  21        4.49        3.98      3.01 o
  -5   5  21       14.04       17.01      3.17 o
  -4   5  21        1.30       -0.46      2.00 o
  -3   5  21        1.58        0.66      1.75 o
  -2   5  21        4.00        2.27      1.65 o
  -1   5  21       11.78       13.20      4.29 o
   0   5  21       21.69       16.42      3.56 o
   1   5  21       52.16       37.37      4.43 o
   2   5  21        0.27        3.99      3.06 o
   3   5  21       19.60       19.29      2.72 o
   4   5  21        0.64       -0.27      2.36 o
  -5   6  21        9.80        7.66      2.72 o
  -4   6  21        5.18        5.09      2.50 o
  -3   6  21        6.07        6.67      4.53 o
  -2   6  21        7.33       10.66      3.84 o
  -1   6  21        1.86        1.22      2.62 o
   0   6  21        5.19        6.29      4.14 o
   1   6  21        1.63       -0.55      3.09 o
   2   6  21        0.15        1.73      3.82 o
  -8   0  22        0.93       -0.88      2.96 o
  -6   0  22       12.39       16.17      3.56 o
  -4   0  22        7.19        3.61      2.18 o
  -2   0  22       23.61       17.88      2.50 o
   0   0  22       99.18       94.69      4.39 o
   2   0  22       10.59       10.74      2.09 o
   4   0  22       43.44       44.09      3.40 o
   6   0  22        4.88       -0.95      4.25 o
  -9   1  22        1.86       -0.90      2.50 o
  -8   1  22        6.60       10.69      2.81 o
  -7   1  22        0.01        1.51      2.18 o
  -6   1  22        0.61        2.95      2.07 o
  -5   1  22       34.75       39.63      2.55 o
  -4   1  22       23.45       22.89      2.11 o
  -3   1  22       26.90       25.59      2.15 o
  -2   1  22        0.72        1.19      1.30 o
  -1   1  22        0.30        1.24      2.21 o
   0   1  22       14.71       17.41      2.83 o
   1   1  22       73.04       75.77      2.47 o
   2   1  22       63.13       58.57      2.37 o
   3   1  22       19.58       19.52      1.63 o
   4   1  22       13.53       12.30      1.79 o
   5   1  22       10.94       12.25      2.13 o
   6   1  22       40.22       43.13      3.13 o
  -9   2  22       26.23       31.37      3.96 o
  -8   2  22        0.26        0.58      2.33 o
  -7   2  22        2.54        1.26      2.28 o
  -6   2  22        2.74        2.84      2.12 o
  -5   2  22        6.84        5.69      1.89 o
  -4   2  22       15.37       17.59      1.93 o
  -3   2  22        8.40        5.96      1.53 o
  -2   2  22        1.20        2.49      1.38 o
  -1   2  22        5.13        7.97      1.70 o
   0   2  22        4.42        8.38      1.91 o
   1   2  22        0.14        1.46      2.35 o
   2   2  22        5.74        6.24      1.30 o
   3   2  22       24.76       31.67      2.08 o
   4   2  22        1.24       -1.40      1.40 o
   5   2  22        0.01       -1.72      1.72 o
  -8   3  22        7.04        4.58      2.74 o
  -7   3  22        3.77        4.65      2.50 o
  -6   3  22        0.12        0.82      2.12 o
  -5   3  22        1.01        0.01      3.72 o
  -4   3  22       15.51       16.22      2.15 o
  -3   3  22       57.67       54.15      2.64 o
  -2   3  22        1.55        0.52      1.05 o
  -1   3  22        3.61        3.59      2.18 o
   0   3  22        0.05        1.28      2.24 o
   1   3  22       16.36       22.72      4.20 o
   2   3  22       13.27       15.35      3.91 o
   3   3  22        6.23        9.71      1.61 o
   4   3  22       10.28       15.29      1.99 o
   5   3  22        1.82        0.71      2.01 o
  -8   4  22        0.26        3.95      4.86 o
  -7   4  22        0.61       -0.67      2.41 o
  -6   4  22        8.34        6.78      3.19 o
  -5   4  22       15.18       17.17      2.71 o
  -4   4  22        2.80        2.38      4.70 o
  -3   4  22       91.38       82.48      3.70 o
  -2   4  22       20.38       23.85      2.34 o
  -1   4  22       34.81       41.96      6.70 o
   0   4  22       11.76       16.35      5.16 o
   1   4  22        7.83        6.20      2.83 o
   2   4  22        0.84        4.14      2.77 o
   3   4  22        0.51       -1.30      2.81 o
   4   4  22       15.03       17.35      2.15 o
  -6   5  22        0.12        1.34      3.15 o
  -5   5  22       10.55       16.00      3.70 o
  -4   5  22        2.92        2.52      2.14 o
  -3   5  22       23.72       20.92      2.54 o
  -2   5  22        6.99        4.57      2.96 o
  -1   5  22        1.72        7.40      4.19 o
   0   5  22       13.55       16.89      5.37 o
   1   5  22        8.81        8.20      5.36 o
   2   5  22        3.49        9.30      3.62 o
   3   5  22       21.49       23.29      8.56 o
  -4   6  22        6.44       10.34      2.63 o
  -3   6  22       10.64       13.56      2.53 o
  -2   6  22        6.02        4.67      2.16 o
  -1   6  22        8.42        9.86      3.55 o
   0   6  22        1.28       -0.26      6.24 o
   1   6  22        1.34       -2.00      3.17 o
  -9   0  23       12.55       18.74      5.07 o
  -7   0  23       13.07        8.46      3.63 o
  -5   0  23        3.46        8.60      3.10 o
  -3   0  23        6.97       13.19      2.59 o
  -1   0  23        4.31        4.13      2.08 o
   1   0  23        0.53        3.23      2.63 o
   3   0  23       86.37      102.71      4.51 o
   5   0  23        3.03        4.72      2.74 o
  -9   1  23        1.24        0.53      3.17 o
  -8   1  23        3.28        1.54      3.88 o
  -7   1  23        0.00        0.29      2.15 o
  -6   1  23        3.66        9.27      2.31 o
  -5   1  23        1.63        1.93      1.94 o
  -4   1  23       17.19       17.25      2.59 o
  -3   1  23        0.37        2.05      1.43 o
  -2   1  23       29.70       31.65      2.12 o
  -1   1  23      127.99      115.47      3.47 o
   0   1  23        2.70        4.26      1.83 o
   1   1  23       18.61       20.83      1.65 o
   2   1  23        2.99        6.42      1.43 o
   3   1  23       46.61       43.77      2.97 o
   4   1  23        1.47        2.39      1.78 o
   5   1  23       13.63       17.77      2.36 o
  -8   2  23        5.05       -0.65      2.42 o
  -7   2  23        3.34        1.92      2.38 o
  -6   2  23        2.38        5.04      2.24 o
  -5   2  23        1.81       -0.72      1.83 o
  -4   2  23        0.42        0.01      1.72 o
  -3   2  23        0.20        0.25      1.31 o
  -2   2  23      127.58      125.95      4.36 o
  -1   2  23       89.19       95.13      2.88 o
   0   2  23       12.94       10.48      2.24 o
   1   2  23        0.01        0.37      1.66 o
   2   2  23        0.31        1.93      1.99 o
   3   2  23        6.32        2.45      2.02 o
   4   2  23        3.04        4.31      1.74 o
   5   2  23        5.94        5.93      2.05 o
  -8   3  23        6.33        5.16      2.73 o
  -7   3  23        5.62        5.99      2.68 o
  -6   3  23       14.05       19.09      2.92 o
  -5   3  23        2.40        3.81      2.16 o
  -4   3  23       15.92       16.40      3.68 o
  -3   3  23       26.39       27.98      2.18 o
  -2   3  23        3.94        1.86      2.35 o
  -1   3  23        3.94       -0.11      4.21 o
   0   3  23        2.84        9.41      3.92 o
   1   3  23        1.48        5.22      2.12 o
   2   3  23       29.47       36.57      3.21 o
   3   3  23        9.22        9.44      1.85 o
   4   3  23        0.96        0.59      1.61 o
  -7   4  23        1.90       -0.92      2.49 o
  -6   4  23        4.56        5.99      2.44 o
  -5   4  23        0.54       -1.99      1.99 o
  -4   4  23        2.83        0.70      2.22 o
  -3   4  23       18.46       25.68      6.11 o
  -2   4  23        6.79       14.58      5.99 o
  -1   4  23        0.94       -0.56      2.96 o
   0   4  23        0.01        1.26      2.54 o
   1   4  23        3.73        4.16      2.86 o
   2   4  23        0.04        3.59      3.11 o
   3   4  23       44.26       50.34      5.07 o
  -6   5  23        4.40        4.05      2.71 o
  -5   5  23        3.17        6.81      2.42 o
  -4   5  23       13.06       14.86      2.58 o
  -3   5  23        8.63        4.71      2.80 o
  -2   5  23        3.44       12.42      8.40 o
  -1   5  23        2.16        0.89      2.72 o
   0   5  23        1.47        4.90      3.06 o
   1   5  23        0.63        2.99      3.22 o
   2   5  23       39.37       32.83      7.54 o
  -2   6  23       12.43       15.50      5.43 o
  -1   6  23        8.23        4.23      4.97 o
  -8   0  24       11.20       11.66      4.26 o
  -6   0  24        9.35        8.21      3.52 o
  -4   0  24        9.29        9.09      3.10 o
  -2   0  24      123.10      117.29      5.09 o
   0   0  24       10.61        9.02      4.14 o
   2   0  24        0.19       -1.77      1.77 o
   4   0  24        0.01        2.21      2.52 o
  -8   1  24        1.07        1.92      2.62 o
  -7   1  24       14.37       13.45      4.21 o
  -6   1  24        7.82        7.70      2.37 o
  -5   1  24        0.02        0.84      1.90 o
  -4   1  24        1.07        1.79      2.82 o
  -3   1  24        4.44        5.80      1.78 o
  -2   1  24      102.99       96.14      3.71 o
  -1   1  24      102.37       88.86      3.83 o
   0   1  24       16.08       17.73      3.14 o
   1   1  24       10.61       12.37      1.86 o
   2   1  24       12.16       15.21      1.72 o
   3   1  24        4.38        8.61      1.74 o
   4   1  24        1.62        2.02      1.83 o
  -8   2  24        0.49       -0.35      2.62 o
  -7   2  24        0.05       -0.92      2.07 o
  -6   2  24        2.21        3.52      2.30 o
  -5   2  24        0.03       -1.83      1.83 o
  -4   2  24        2.88        3.33      2.50 o
  -3   2  24       14.95       12.94      1.91 o
  -2   2  24       21.19       30.69      2.20 o
  -1   2  24       28.53       30.03      5.46 o
   0   2  24       47.38       47.94      2.95 o
   1   2  24        3.39        6.06      2.05 o
   2   2  24        0.01        1.96      1.75 o
   3   2  24       33.01       35.73      3.30 o
   4   2  24       10.25       10.31      1.98 o
  -7   3  24        0.22        1.09      2.41 o
  -6   3  24        0.61        0.51      2.18 o
  -5   3  24        0.09        0.11      1.87 o
  -4   3  24       12.66       13.76      2.22 o
  -3   3  24        0.41        2.45      2.68 o
  -2   3  24        0.91        7.47      5.69 o
  -1   3  24        4.99        7.51      5.09 o
   0   3  24        1.78       11.32      4.06 o
   1   3  24       11.92       12.56      2.96 o
   2   3  24       12.69       13.11      3.40 o
   3   3  24        1.63        3.58      2.99 o
  -6   4  24        0.66        2.26      2.39 o
  -5   4  24        0.40       -1.92      1.92 o
  -4   4  24        2.17        3.25      1.94 o
  -3   4  24       12.05       14.93      2.15 o
  -2   4  24        1.84        9.89      5.25 o
  -1   4  24        0.04        2.68      3.73 o
   0   4  24        0.83        0.95      3.15 o
   1   4  24        2.14        3.50      5.58 o
   2   4  24       22.22       17.38      3.92 o
  -4   5  24        3.49        4.30      3.26 o
  -3   5  24        0.22        0.84      2.45 o
  -2   5  24        3.78        4.05      4.02 o
  -1   5  24       20.38       23.25      4.05 o
   0   5  24        0.95       -0.76      3.04 o
   1   5  24        0.31        4.05      4.26 o
  -7   0  25       13.63        8.53      3.98 o
  -5   0  25       28.48       26.89      4.23 o
  -3   0  25       11.19       16.84      3.38 o
  -1   0  25       40.38       50.92      4.26 o
   1   0  25        1.35        0.66      1.99 o
   3   0  25        1.53        2.41      2.45 o
  -8   1  25        0.66       -0.33      2.59 o
  -7   1  25        6.27        4.65      2.56 o
  -6   1  25        0.02       -1.77      2.45 o
  -5   1  25       14.93       15.57      2.61 o
  -4   1  25        0.30        1.16      2.92 o
  -3   1  25       13.45        6.26      2.61 o
  -2   1  25       57.04       60.12      6.91 o
  -1   1  25       21.85       26.02      2.21 o
   0   1  25       17.93       18.73      1.73 o
   1   1  25        3.10        7.47      2.59 o
   2   1  25       20.74       26.68      2.03 o
   3   1  25        0.28        1.68      1.56 o
   4   1  25        1.72        2.02      1.87 o
  -7   2  25        0.03       -2.10      2.10 o
  -6   2  25        0.43       -1.05      2.07 o
  -5   2  25        8.17        7.83      3.36 o
  -4   2  25        0.89        1.45      1.86 o
  -3   2  25        4.09        6.10      2.34 o
  -2   2  25        4.89        6.19      3.20 o
  -1   2  25       37.08       42.07      2.36 o
   0   2  25        0.37        0.70      2.29 o
   1   2  25       15.89       29.71      6.84 o
   2   2  25        1.42        2.54      2.34 o
   3   2  25        0.08       -1.43      1.43 o
  -6   3  25        0.06        1.37      2.28 o
  -5   3  25        1.07       -0.93      2.02 o
  -4   3  25        0.21        1.61      6.71 o
  -3   3  25        0.00        1.71      1.61 o
  -2   3  25       17.76       17.44      4.40 o
  -1   3  25       12.02       21.22      7.66 o
   0   3  25        1.58       11.15      4.52 o
   1   3  25        7.33        7.40      3.19 o
   2   3  25        0.80        3.63      3.11 o
   3   3  25        0.78        4.47      4.05 o
  -5   4  25        2.58        2.84      2.28 o
  -4   4  25        2.40        0.43      1.89 o
  -3   4  25        1.26       -1.90      3.88 o
  -2   4  25        1.27       -3.45      3.45 o
  -1   4  25        3.21       21.83     12.23 o
   0   4  25        4.75        4.20      4.05 o
   1   4  25        1.68        5.22      3.34 o
  -2   5  25        0.87        5.95      4.44 o
  -1   5  25        6.26        4.09      4.65 o
  -6   0  26       21.62       15.05      4.12 o
  -4   0  26       41.26       36.47      4.44 o
  -2   0  26       27.60       29.00      3.88 o
   0   0  26        0.34       -2.70      2.70 o
   2   0  26        5.85       12.73      3.96 o
  -7   1  26        0.31        1.23      2.50 o
  -6   1  26        0.04       -2.06      2.06 o
  -5   1  26        5.60        8.64      2.85 o
  -4   1  26        0.10        3.76      2.06 o
  -3   1  26        0.12        0.34      1.84 o
  -2   1  26        0.08        0.49      1.76 o
  -1   1  26       16.48       21.00      2.33 o
   0   1  26        0.13       -0.51      1.38 o
   1   1  26        2.37        5.21      1.59 o
   2   1  26        3.46        5.17      1.72 o
   3   1  26        0.28       -0.98      1.47 o
  -6   2  26        1.27       -0.25      2.31 o
  -5   2  26        0.13        2.06      2.45 o
  -4   2  26        1.32        0.93      3.38 o
  -3   2  26        1.82        1.74      1.76 o
  -2   2  26        0.59       -1.48      1.48 o
  -1   2  26       15.58       13.53      3.81 o
   0   2  26       28.40       32.73      3.49 o
   1   2  26        4.20        5.07      2.30 o
   2   2  26        4.81        5.77      2.47 o
  -6   3  26       17.74       21.64      6.03 o
  -5   3  26        1.55        5.06      2.29 o
  -4   3  26       13.67       15.07      2.78 o
  -3   3  26       18.35       23.34      2.41 o
  -2   3  26        2.08        9.37      3.95 o
  -1   3  26        3.83        4.69      2.47 o
   0   3  26        7.74        9.98      4.63 o
   1   3  26        0.03        0.81      2.87 o
   2   3  26        0.01        3.31      3.91 o
  -4   4  26        0.07        0.60      1.92 o
  -3   4  26        1.43        7.15      4.33 o
  -2   4  26       15.80       16.10      4.83 o
  -1   4  26        0.26        1.32      4.70 o
   0   4  26        0.25       -3.59      3.59 o
  -5   0  27       15.37       14.38      3.81 o
  -3   0  27       14.73        9.34      3.28 o
  -1   0  27       11.12       11.49      2.96 o
   1   0  27        8.52       17.91      3.65 o
  -6   1  27        4.11        5.80      4.40 o
  -5   1  27        0.50        0.31      2.26 o
  -4   1  27       18.33       15.90      2.68 o
  -3   1  27       16.59       18.11      2.46 o
  -2   1  27        0.03       -1.72      1.72 o
  -1   1  27        0.04        0.63      1.70 o
   0   1  27        0.33       -0.58      1.34 o
   1   1  27        3.68        8.69      2.87 o
   2   1  27        2.65        2.62      2.08 o
  -5   2  27        1.95        2.47      2.23 o
  -4   2  27        0.00       -1.87      1.87 o
  -3   2  27        2.27        2.20      2.78 o
  -2   2  27        0.67       -0.88      3.14 o
  -1   2  27       16.46       17.09      4.19 o
   0   2  27        0.00       -1.52      2.09 o
   1   2  27       12.14       11.05      2.88 o
  -4   3  27        0.07       -0.35      2.48 o
  -3   3  27        0.07       -3.28      3.28 o
  -2   3  27        2.82        1.48      3.91 o
  -1   3  27        0.47       -0.84      2.78 o
   0   3  27        0.46       -1.29      2.79 o
  -4   0  28       55.32       53.53      5.14 o
  -2   0  28        7.58        2.78      3.07 o
   0   0  28        7.51        3.78      3.35 o
  -5   1  28        1.38        0.95      2.28 o
  -4   1  28        0.30       -1.09      2.07 o
  -3   1  28       24.90       17.23      2.54 o
  -2   1  28       16.78       17.24      2.46 o
  -1   1  28        0.10       -1.69      1.69 o
   0   1  28        0.01        1.25      2.12 o
  -4   2  28        0.16        0.86      2.09 o
  -3   2  28        0.33        1.04      1.92 o
  -2   2  28        4.02        7.01      3.81 o
  -1   2  28        0.05        8.23      2.78 o
 
